# Supplementary material for: Dispiro­[cyclo­propane-1,5′-endo-tricyclo­[5.2.1.02,6]deca-3,8-diene-10′,1′′-cyclo­propane]
Source: Acta Crystallogr Sect E Struct Rep Online. 2010 Jun 16;66(Pt 7):o1648. doi: 10.1107/S1600536810021951 (PMC3006803; doi:10.1107/S1600536810021951)
Supplement: Supplementary file 1 [file e-66-o1648-sup1.cif]

##############################################################################
###                                                                        ###
###        Electronic paper (Acta Crystallographica Section E)             ###
###                                                                        ###
##############################################################################
#                                                                            #
# This CIF contains the data in a paper accepted for publication in Acta     #
# Crystallographica Section E. It conforms to the requirements of Notes      #
# for Authors for Section E, and has been peer reviewed under the auspices   #
# of the IUCr Commission on Journals.                                        #
#                                                                            #
# Full details of the Crystallographic Information File format               #
# are given in the paper "The Crystallographic Information File (CIF):       #
# a New Standard Archive File for Crystallography" by S. R. Hall, F. H.      #
# Allen and I. D. Brown [Acta Cryst. (1991), A47, 655-685].                  #
#                                                                            #
# The current version of the core CIF dictionary is obtainable from          #
# ftp://ftp.iucr.org/pub/cif_core.dic. The current version number is 2.4.    #
#                                                                            #
# Software is freely available for graphical display of the structure(s) in  #
# this CIF.  For information consult the CIF home page http://www.iucr.org/  #
# cif/home.html                                                              #
#                                                                            #
# This file may be used for bona fide research purposes within the           #
# scientific community so long as proper attribution is given to the journal # 
# article from which it was obtained.                                        #
#                                                                            #
##############################################################################
                                             
data_I
_audit_creation_method     'WinGX routine CIF_UPDATE'
_chemical_name_systematic
;
Dispiro[cyclopropane-1,5'-<i>endo</i>-tricyclo[5.2.1.0^2,6^]deca-3,8-diene-
10',1''-cyclopropane]
;
_chemical_formula_moiety     'C14 H16'
_chemical_formula_sum     'C14 H16'
_chemical_formula_iupac     'C14 H16'
_chemical_formula_weight     184.27
_symmetry_cell_setting     triclinic
_symmetry_space_group_name_H-M     'P -1'
_symmetry_space_group_name_Hall     '-P 1'
loop_
    _symmetry_equiv_pos_as_xyz
    'x, y, z'
    '-x, -y, -z'
_cell_length_a     6.4079(5)
_cell_length_b     8.6355(8)
_cell_length_c     10.7216(10)
_cell_angle_alpha     68.488(9)
_cell_angle_beta     81.625(7)
_cell_angle_gamma     73.351(8)
_cell_volume     528.27(8)
_cell_formula_units_Z     2
_cell_measurement_reflns_used     1384
_cell_measurement_theta_min     2.6128
_cell_measurement_theta_max     28.4867
_cell_measurement_temperature     293(2)
_exptl_crystal_description     block
_exptl_crystal_colour     colourless
_exptl_crystal_size_max     0.23
_exptl_crystal_size_mid     0.22
_exptl_crystal_size_min     0.21
_exptl_crystal_density_diffrn     1.158
_exptl_crystal_density_method     'not measured'
_exptl_crystal_F_000     200
_exptl_absorpt_coefficient_mu     0.065
_exptl_absorpt_correction_type     multi-scan
_exptl_absorpt_process_details
;
(CrysAlis Pro; Oxford Diffraction, 2009)
;
_exptl_absorpt_correction_T_min     0.77535
_exptl_absorpt_correction_T_max     1
_exptl_special_details
;
;
_diffrn_ambient_temperature     293(2)
_diffrn_radiation_type     MoK\a
_diffrn_radiation_wavelength     0.71073
_diffrn_radiation_monochromator     graphite
_diffrn_measurement_device_type     'Oxford Diffraction Xcalibur S'
_diffrn_measurement_method     '\w scans'
_diffrn_detector_area_resol_mean     8.1883
_diffrn_reflns_number     3444
_diffrn_reflns_av_R_equivalents     0.0244
_diffrn_reflns_theta_min     2.62
_diffrn_reflns_theta_max     26.98
_diffrn_reflns_theta_full     26.98
_diffrn_measured_fraction_theta_max     0.989
_diffrn_measured_fraction_theta_full     0.989
_diffrn_reflns_limit_h_min     -8
_diffrn_reflns_limit_h_max     8
_diffrn_reflns_limit_k_min     -10
_diffrn_reflns_limit_k_max     10
_diffrn_reflns_limit_l_min     -8
_diffrn_reflns_limit_l_max     13
_refine_special_details
;
Refinement of <i>F</i>^2^ against ALL reflections. The weighted <i>R</i>-factor
<i>wR</i> and goodness of fit <i>S</i> are based on <i>F</i>^2^, conventional
<i>R</i>-factors <i>R</i> are based on <i>F</i>, with <i>F</i> set to zero for
negative <i>F</i>^2^. The threshold expression of <i>F</i>^2^ >
\s(<i>F</i>^2^) is used only for calculating <i>R</i>-factors(gt) <i>etc</i>.
and is not relevant to the choice of reflections for refinement.
<i>R</i>-factors based on <i>F</i>^2^ are statistically about twice as large
as those based on <i>F</i>, and <i>R</i>- factors based on ALL data will be
even larger.
;
_reflns_number_total     2269
_reflns_number_gt     1348
_reflns_threshold_expression     I>2sigma(I)
_refine_ls_structure_factor_coef     Fsqd
_refine_ls_matrix_type     full
_refine_ls_R_factor_all     0.1035
_refine_ls_R_factor_gt     0.0596
_refine_ls_wR_factor_ref     0.1683
_refine_ls_goodness_of_fit_ref     0.985
_refine_ls_restrained_S_all     0.985
_refine_ls_number_reflns     2269
_refine_ls_number_parameters     127
_refine_ls_number_restraints     0
_refine_ls_hydrogen_treatment     constr
_refine_ls_weighting_scheme     calc
_refine_ls_weighting_details
                 'calc w=1/[\s^2^(Fo^2^)+(0.0950P)^2^] where P=(Fo^2^+2Fc^2^)/3'
_atom_sites_solution_hydrogens     geom
_atom_sites_solution_primary     direct
_atom_sites_solution_secondary     difmap
_refine_ls_shift/su_max     0
_refine_ls_shift/su_mean     0
_refine_diff_density_max     0.216
_refine_diff_density_min     -0.148
_refine_ls_extinction_method     none
loop_
    _atom_type_symbol
    _atom_type_description
    _atom_type_scat_dispersion_real
    _atom_type_scat_dispersion_imag
    _atom_type_scat_source
    C C 0.0033 0.0016 'International Tables Vol C Tables 4.2.6.8 and 6.1.1.4'
    H H 0 0 'International Tables Vol C Tables 4.2.6.8 and 6.1.1.4'
_computing_data_collection
;
CrysAlis Pro (Oxford Diffraction, 2009)
;
_computing_cell_refinement
;
CrysAlis Pro (Oxford Diffraction, 2009)
;
_computing_data_reduction     'CrysAlis Pro (Oxford Diffraction, 2009)'
_computing_structure_solution     'SHELXS97 (Sheldrick, 2008)'
_computing_structure_refinement     'SHELXL97 (Sheldrick, 2008)'
_computing_molecular_graphics     'ORTEP-3 for Windows (Farrugia, 1997)'
_computing_publication_material     'WinGX (Farrugia, 1999)'
loop_
    _atom_site_type_symbol
    _atom_site_label
    _atom_site_fract_x
    _atom_site_fract_y
    _atom_site_fract_z
    _atom_site_U_iso_or_equiv
    _atom_site_adp_type
    _atom_site_calc_flag
    _atom_site_refinement_flags
    _atom_site_occupancy
    _atom_site_disorder_assembly
    _atom_site_disorder_group
    C C1 0.7397(3) 0.6967(3) 0.2398(2) 0.0523(6) Uani d . 1 . .
    H H1A 0.7789 0.7846 0.2623 0.063 Uiso calc R 1 . .
    C C2 0.7772(3) 0.5136(3) 0.35036(19) 0.0469(5) Uani d . 1 . .
    H H2A 0.7291 0.522 0.4392 0.056 Uiso calc R 1 . .
    C C3 0.9992(3) 0.3926(3) 0.3543(2) 0.0577(6) Uani d . 1 . .
    H H3A 1.1234 0.4104 0.3763 0.069 Uiso calc R 1 . .
    C C4 0.9994(3) 0.2591(3) 0.3232(2) 0.0539(6) Uani d . 1 . .
    H H4A 1.1241 0.1731 0.3191 0.065 Uiso calc R 1 . .
    C C5 0.7809(3) 0.2602(2) 0.29543(19) 0.0441(5) Uani d . 1 . .
    C C6 0.6293(3) 0.4281(2) 0.30671(18) 0.0398(5) Uani d . 1 . .
    H H6A 0.5122 0.4035 0.3749 0.048 Uiso calc R 1 . .
    C C7 0.5333(3) 0.5718(2) 0.17594(18) 0.0451(5) Uani d . 1 . .
    H H7A 0.4042 0.5598 0.145 0.054 Uiso calc R 1 . .
    C C8 0.7187(4) 0.5983(3) 0.0741(2) 0.0559(6) Uani d . 1 . .
    H H8A 0.7437 0.5677 -0.0024 0.067 Uiso calc R 1 . .
    C C9 0.8395(3) 0.6717(3) 0.1112(2) 0.0594(6) Uani d . 1 . .
    H H9A 0.9646 0.7027 0.0658 0.071 Uiso calc R 1 . .
    C C10 0.5010(3) 0.7287(2) 0.21729(19) 0.0455(5) Uani d . 1 . .
    C C11 0.3131(4) 0.7909(3) 0.3016(2) 0.0631(6) Uani d . 1 . .
    H H11A 0.3434 0.8275 0.371 0.076 Uiso calc R 1 . .
    H H11B 0.1933 0.7363 0.3235 0.076 Uiso calc R 1 . .
    C C12 0.3480(4) 0.8997(3) 0.1568(2) 0.0646(6) Uani d . 1 . .
    H H12A 0.2489 0.9102 0.0921 0.078 Uiso calc R 1 . .
    H H12B 0.399 1.0014 0.1396 0.078 Uiso calc R 1 . .
    C C13 0.7460(4) 0.1787(3) 0.2006(2) 0.0620(6) Uani d . 1 . .
    H H13A 0.6199 0.2352 0.1456 0.074 Uiso calc R 1 . .
    H H13B 0.874 0.1232 0.1577 0.074 Uiso calc R 1 . .
    C C14 0.7068(4) 0.0959(3) 0.3469(2) 0.0644(6) Uani d . 1 . .
    H H14B 0.8112 -0.0099 0.393 0.077 Uiso calc R 1 . .
    H H14C 0.5569 0.1022 0.3809 0.077 Uiso calc R 1 . .
loop_
    _atom_site_aniso_label
    _atom_site_aniso_U_11
    _atom_site_aniso_U_22
    _atom_site_aniso_U_33
    _atom_site_aniso_U_12
    _atom_site_aniso_U_13
    _atom_site_aniso_U_23
    C1 0.0501(12) 0.0406(12) 0.0711(14) -0.0082(9) -0.0029(10) -0.0272(11)
    C2 0.0463(11) 0.0487(13) 0.0494(11) -0.0028(9) -0.0071(9) -0.0260(10)
    C3 0.0425(12) 0.0604(15) 0.0706(14) -0.0029(10) -0.0187(10) -0.0245(12)
    C4 0.0396(11) 0.0502(14) 0.0637(13) 0.0054(10) -0.0080(9) -0.0207(11)
    C5 0.0454(11) 0.0349(11) 0.0479(11) -0.0001(9) -0.0058(9) -0.0156(9)
    C6 0.0368(10) 0.0360(11) 0.0435(10) -0.0049(8) 0.0011(8) -0.0143(8)
    C7 0.0419(10) 0.0398(12) 0.0527(12) 0.0024(9) -0.0124(9) -0.0205(9)
    C8 0.0647(14) 0.0459(13) 0.0417(11) 0.0098(11) -0.0027(10) -0.0156(10)
    C9 0.0503(13) 0.0419(13) 0.0681(14) -0.0068(10) 0.0119(11) -0.0077(11)
    C10 0.0434(11) 0.0351(12) 0.0542(12) 0.0013(9) -0.0025(9) -0.0193(9)
    C11 0.0592(14) 0.0509(15) 0.0694(15) 0.0054(11) 0.0040(11) -0.0267(12)
    C12 0.0638(14) 0.0429(14) 0.0744(16) 0.0062(11) -0.0035(12) -0.0204(12)
    C13 0.0758(15) 0.0457(14) 0.0672(15) -0.0036(12) -0.0123(12) -0.0279(12)
    C14 0.0731(15) 0.0398(13) 0.0736(16) -0.0078(11) -0.0065(12) -0.0158(11)
_geom_special_details
;
All e.s.d.'s (except the e.s.d. in the dihedral angle between two l.s. planes)
are estimated using the full covariance matrix. The cell e.s.d.'s are taken
into account individually in the estimation of e.s.d.'s in distances, angles
and torsion angles; correlations between e.s.d.'s in cell parameters are only
used when they are defined by crystal symmetry. An approximate (isotropic)
treatment of cell e.s.d.'s is used for estimating e.s.d.'s involving l.s.
planes.
;
loop_
    _geom_bond_atom_site_label_1
    _geom_bond_atom_site_label_2
    _geom_bond_site_symmetry_2
    _geom_bond_distance
    _geom_bond_publ_flag
    C1 C9 . 1.496(3) ?
    C1 C10 . 1.513(3) ?
    C1 C2 . 1.566(3) ?
    C1 H1A . 0.98 ?
    C2 C3 . 1.500(3) ?
    C2 C6 . 1.564(2) ?
    C2 H2A . 0.98 ?
    C3 C4 . 1.312(3) ?
    C3 H3A . 0.93 ?
    C4 C5 . 1.470(3) ?
    C4 H4A . 0.93 ?
    C5 C13 . 1.503(3) ?
    C5 C14 . 1.509(3) ?
    C5 C6 . 1.532(3) ?
    C6 C7 . 1.556(3) ?
    C6 H6A . 0.98 ?
    C7 C8 . 1.500(3) ?
    C7 C10 . 1.525(2) ?
    C7 H7A . 0.98 ?
    C8 C9 . 1.309(3) ?
    C8 H8A . 0.93 ?
    C9 H9A . 0.93 ?
    C10 C12 . 1.489(3) ?
    C10 C11 . 1.491(3) ?
    C11 C12 . 1.514(3) ?
    C11 H11A . 0.97 ?
    C11 H11B . 0.97 ?
    C12 H12A . 0.97 ?
    C12 H12B . 0.97 ?
    C13 C14 . 1.483(3) ?
    C13 H13A . 0.97 ?
    C13 H13B . 0.97 ?
    C14 H14B . 0.97 ?
    C14 H14C . 0.97 ?
loop_
    _geom_angle_atom_site_label_1
    _geom_angle_atom_site_label_2
    _geom_angle_atom_site_label_3
    _geom_angle_site_symmetry_1
    _geom_angle_site_symmetry_3
    _geom_angle
    _geom_angle_publ_flag
    C9 C1 C10 . . 100.07(16) ?
    C9 C1 C2 . . 106.78(17) ?
    C10 C1 C2 . . 99.49(14) ?
    C9 C1 H1A . . 116 ?
    C10 C1 H1A . . 116 ?
    C2 C1 H1A . . 116 ?
    C3 C2 C6 . . 103.53(15) ?
    C3 C2 C1 . . 117.77(17) ?
    C6 C2 C1 . . 102.59(14) ?
    C3 C2 H2A . . 110.8 ?
    C6 C2 H2A . . 110.8 ?
    C1 C2 H2A . . 110.8 ?
    C4 C3 C2 . . 112.80(18) ?
    C4 C3 H3A . . 123.6 ?
    C2 C3 H3A . . 123.6 ?
    C3 C4 C5 . . 112.61(19) ?
    C3 C4 H4A . . 123.7 ?
    C5 C4 H4A . . 123.7 ?
    C4 C5 C13 . . 122.29(18) ?
    C4 C5 C14 . . 120.29(18) ?
    C13 C5 C14 . . 58.99(13) ?
    C4 C5 C6 . . 105.79(15) ?
    C13 C5 C6 . . 123.02(17) ?
    C14 C5 C6 . . 120.92(17) ?
    C5 C6 C7 . . 118.11(15) ?
    C5 C6 C2 . . 105.17(14) ?
    C7 C6 C2 . . 102.28(14) ?
    C5 C6 H6A . . 110.2 ?
    C7 C6 H6A . . 110.2 ?
    C2 C6 H6A . . 110.2 ?
    C8 C7 C10 . . 99.26(15) ?
    C8 C7 C6 . . 107.61(16) ?
    C10 C7 C6 . . 99.27(14) ?
    C8 C7 H7A . . 116.1 ?
    C10 C7 H7A . . 116.1 ?
    C6 C7 H7A . . 116.1 ?
    C9 C8 C7 . . 108.46(17) ?
    C9 C8 H8A . . 125.8 ?
    C7 C8 H8A . . 125.8 ?
    C8 C9 C1 . . 107.59(16) ?
    C8 C9 H9A . . 126.2 ?
    C1 C9 H9A . . 126.2 ?
    C12 C10 C11 . . 61.07(14) ?
    C12 C10 C1 . . 125.94(18) ?
    C11 C10 C1 . . 126.01(17) ?
    C12 C10 C7 . . 125.59(17) ?
    C11 C10 C7 . . 125.14(17) ?
    C1 C10 C7 . . 94.78(15) ?
    C10 C11 C12 . . 59.39(13) ?
    C10 C11 H11A . . 117.8 ?
    C12 C11 H11A . . 117.8 ?
    C10 C11 H11B . . 117.8 ?
    C12 C11 H11B . . 117.8 ?
    H11A C11 H11B . . 115 ?
    C10 C12 C11 . . 59.55(14) ?
    C10 C12 H12A . . 117.8 ?
    C11 C12 H12A . . 117.8 ?
    C10 C12 H12B . . 117.8 ?
    C11 C12 H12B . . 117.8 ?
    H12A C12 H12B . . 115 ?
    C14 C13 C5 . . 60.73(13) ?
    C14 C13 H13A . . 117.7 ?
    C5 C13 H13A . . 117.7 ?
    C14 C13 H13B . . 117.7 ?
    C5 C13 H13B . . 117.7 ?
    H13A C13 H13B . . 114.8 ?
    C13 C14 C5 . . 60.28(13) ?
    C13 C14 H14B . . 117.7 ?
    C5 C14 H14B . . 117.7 ?
    C13 C14 H14C . . 117.7 ?
    C5 C14 H14C . . 117.7 ?
    H14B C14 H14C . . 114.9 ?
loop_
    _geom_torsion_atom_site_label_1
    _geom_torsion_atom_site_label_2
    _geom_torsion_atom_site_label_3
    _geom_torsion_atom_site_label_4
    _geom_torsion_site_symmetry_1
    _geom_torsion_site_symmetry_2
    _geom_torsion_site_symmetry_3
    _geom_torsion_site_symmetry_4
    _geom_torsion
    _geom_torsion_publ_flag
    C9 C1 C2 C3 . . . . 45.1(2) ?
    C10 C1 C2 C3 . . . . 148.69(16) ?
    C9 C1 C2 C6 . . . . -67.80(18) ?
    C10 C1 C2 C6 . . . . 35.83(17) ?
    C6 C2 C3 C4 . . . . -0.8(2) ?
    C1 C2 C3 C4 . . . . -113.1(2) ?
    C2 C3 C4 C5 . . . . -1.3(3) ?
    C3 C4 C5 C13 . . . . 150.9(2) ?
    C3 C4 C5 C14 . . . . -138.8(2) ?
    C3 C4 C5 C6 . . . . 2.8(2) ?
    C4 C5 C6 C7 . . . . 110.17(18) ?
    C13 C5 C6 C7 . . . . -37.6(3) ?
    C14 C5 C6 C7 . . . . -108.5(2) ?
    C4 C5 C6 C2 . . . . -3.09(19) ?
    C13 C5 C6 C2 . . . . -150.86(18) ?
    C14 C5 C6 C2 . . . . 138.22(18) ?
    C3 C2 C6 C5 . . . . 2.37(18) ?
    C1 C2 C6 C5 . . . . 125.38(16) ?
    C3 C2 C6 C7 . . . . -121.60(17) ?
    C1 C2 C6 C7 . . . . 1.41(17) ?
    C5 C6 C7 C8 . . . . -49.8(2) ?
    C2 C6 C7 C8 . . . . 65.04(17) ?
    C5 C6 C7 C10 . . . . -152.68(15) ?
    C2 C6 C7 C10 . . . . -37.84(17) ?
    C10 C7 C8 C9 . . . . 32.5(2) ?
    C6 C7 C8 C9 . . . . -70.4(2) ?
    C7 C8 C9 C1 . . . . 0.2(2) ?
    C10 C1 C9 C8 . . . . -33.2(2) ?
    C2 C1 C9 C8 . . . . 70.0(2) ?
    C9 C1 C10 C12 . . . . -91.6(2) ?
    C2 C1 C10 C12 . . . . 159.29(19) ?
    C9 C1 C10 C11 . . . . -169.39(19) ?
    C2 C1 C10 C11 . . . . 81.5(2) ?
    C9 C1 C10 C7 . . . . 49.82(17) ?
    C2 C1 C10 C7 . . . . -59.27(16) ?
    C8 C7 C10 C12 . . . . 92.4(2) ?
    C6 C7 C10 C12 . . . . -157.93(19) ?
    C8 C7 C10 C11 . . . . 169.4(2) ?
    C6 C7 C10 C11 . . . . -80.9(2) ?
    C8 C7 C10 C1 . . . . -49.28(17) ?
    C6 C7 C10 C1 . . . . 60.43(16) ?
    C1 C10 C11 C12 . . . . 115.3(2) ?
    C7 C10 C11 C12 . . . . -115.1(2) ?
    C1 C10 C12 C11 . . . . -115.4(2) ?
    C7 C10 C12 C11 . . . . 114.4(2) ?
    C4 C5 C13 C14 . . . . 108.4(2) ?
    C6 C5 C13 C14 . . . . -108.9(2) ?
    C4 C5 C14 C13 . . . . -111.8(2) ?
    C6 C5 C14 C13 . . . . 112.4(2) ?
data_global
_journal_date_recd_electronic     2010-06-01
_journal_date_accepted     2010-06-08
_journal_name_full     'Acta Crystallographica, Section E'
_journal_year     2010
_journal_volume     66
_journal_issue      7
_journal_page_first     o1648
_journal_page_last     o1648
_journal_paper_category     QO
_journal_coeditor_code     GK2280
_publ_contact_author_name     '\/Lukasz Ponikiewski'
_publ_contact_author_address
;
Chemical Faculty
Gda\'nsk University of Technology
Narutowicza 11/12
Gda\'nsk PL 80233
Poland
;
_publ_contact_author_email     'lukasz.ponikiewski@pg.gda.pl'
_publ_contact_author_fax     '048 58 3472694'
_publ_contact_author_phone     '048 58 3472329'
_publ_section_title
;\
Dispiro[cyclopropane-1,5'-<i>endo</i>-tricyclo[5.2.1.0^2,6^]deca-3,8-diene-10',\
1''-cyclopropane]
;
loop_
    _publ_author_name
    _publ_author_address
    'Grubba, Rafa\/l'
;
Chemical Faculty,
Gda\'nsk University of Technology,
Narutowicza 11/12,
Gda\'nsk PL 80233,
Poland
;
    'Ponikiewski, \/Lukasz'
;
Chemical Faculty,
Gda\'nsk University of Technology,
Narutowicza 11/12,
Gda\'nsk PL 80233,
Poland
;
    'Pikies, Jerzy'
;
Chemical Faculty,
Gda\'nsk University of Technology,
Narutowicza 11/12,
Gda\'nsk PL 80233,
Poland
;
