# Supplementary material for: Dispiro­[cyclo­propane-1,5′-endo-tricyclo­[5.2.1.02,6]deca-3,8-diene-10′,1′′-cyclo­propane]
Source: Acta Crystallogr Sect E Struct Rep Online. 2010 Jun 16;66(Pt 7):o1648. doi: 10.1107/S1600536810021951 (PMC3006803; doi:10.1107/S1600536810021951)
Supplement: Supplementary file 2 [file e-66-o1648-Isup2.hkl]

# 
# h,k,l, Fc-squared, Fo-squared, sigma(Fo-squared) and status flag 
# 
data_I
_shelx_title ' gr8' 
_shelx_refln_list_code          4 
_shelx_F_calc_maximum       66.99 
_exptl_crystal_F_000       200.00 
_reflns_d_resolution_high  0.7832 
 
loop_ 
 _symmetry_equiv_pos_as_xyz 
 'x, y, z' 
 '-x, -y, -z' 
 
_cell_length_a     6.4079 
_cell_length_b     8.6355 
_cell_length_c    10.7216 
_cell_angle_alpha  68.488 
_cell_angle_beta   81.625 
_cell_angle_gamma  73.351 
 
_shelx_F_squared_multiplier     1.000 
 
loop_ 
 _refln_index_h 
 _refln_index_k 
 _refln_index_l 
 _refln_F_squared_calc 
 _refln_F_squared_meas 
 _refln_F_squared_sigma 
 _refln_observed_status 
   1   0   0      229.41      235.50      4.83 o 
   2   0   0      640.21      711.45      2.87 o 
   3   0   0       77.67       78.81      2.92 o 
   4   0   0      306.67      363.28      3.11 o 
   5   0   0        2.22        1.70      0.68 o 
   6   0   0       20.59       17.23      1.30 o 
   7   0   0        0.00        0.97      2.65 o 
  -7   1   0        0.18       -2.90      2.90 o 
  -6   1   0       12.02        9.67      3.65 o 
  -5   1   0        4.08        4.59      0.91 o 
  -4   1   0      106.67      114.03      2.11 o 
  -3   1   0       66.31       63.16      1.23 o 
  -2   1   0       71.60       79.60      0.96 o 
  -1   1   0      361.29      426.52      3.02 o 
   0   1   0     1104.46     1114.48     18.44 o 
   1   1   0      273.34      279.10      3.24 o 
   2   1   0      693.29      750.94      4.78 o 
   3   1   0        7.99        8.37      0.54 o 
   4   1   0        6.20        4.92      0.52 o 
   5   1   0       32.54       27.93      1.43 o 
   6   1   0        5.53        2.72      0.92 o 
   7   1   0        0.03        0.34      2.73 o 
  -7   2   0        6.17        7.41      3.22 o 
  -6   2   0        4.09        3.89      1.08 o 
  -5   2   0        3.78        4.14      0.99 o 
  -4   2   0      102.97      115.03      3.09 o 
  -3   2   0      115.95      129.95      1.74 o 
  -2   2   0       36.00       34.77      0.92 o 
  -1   2   0     2384.27     2865.24      6.31 o 
   0   2   0      369.99      412.68      3.95 o 
   1   2   0      994.01     1098.28      4.94 o 
   2   2   0       15.50       14.77      0.43 o 
   3   2   0       93.24      104.03      1.09 o 
   4   2   0       19.57       27.57      0.77 o 
   5   2   0       16.29       14.78      0.88 o 
   6   2   0       47.48       48.00      2.26 o 
   7   2   0        0.12       -1.13      2.21 o 
   8   2   0        0.09        0.16      2.89 o 
  -6   3   0        0.26        2.59      1.78 o 
  -5   3   0       31.59       39.32      2.62 o 
  -4   3   0        7.62        5.72      1.78 o 
  -3   3   0       82.73       88.79      3.08 o 
  -2   3   0      223.97      284.53     13.98 o 
  -1   3   0       90.05      101.30      1.54 o 
   0   3   0       16.60       17.35      0.89 o 
   1   3   0       65.78       65.60      1.64 o 
   2   3   0        1.99        1.18      0.28 o 
   3   3   0        1.50        1.48      0.37 o 
   4   3   0       30.71       39.25      0.88 o 
   5   3   0       17.22       18.18      0.85 o 
   6   3   0       14.49       14.55      1.41 o 
   7   3   0        0.21       -0.87      2.20 o 
   8   3   0        2.85        0.38      2.67 o 
  -6   4   0        1.40        1.17      2.17 o 
  -5   4   0        0.10        0.87      1.78 o 
  -4   4   0       39.29       38.20      2.55 o 
  -3   4   0       47.51       56.30      2.53 o 
  -2   4   0        0.70       -0.12      1.31 o 
  -1   4   0       49.20       49.59      1.09 o 
   0   4   0        2.83        5.29      1.60 o 
   1   4   0       24.37       23.50      1.34 o 
   2   4   0        0.08       -0.33      1.08 o 
   3   4   0       44.74       41.20      0.78 o 
   4   4   0       25.71       21.19      0.75 o 
   5   4   0       28.69       22.59      1.73 o 
   6   4   0        5.81        5.77      0.76 o 
   7   4   0        0.67        0.45      1.74 o 
  -5   5   0        3.91        7.47      2.44 o 
  -4   5   0        0.04       -0.42      1.66 o 
  -3   5   0       15.77       17.75      2.22 o 
  -2   5   0       12.01       11.47      2.18 o 
  -1   5   0       24.02       27.48      1.88 o 
   0   5   0        5.57        5.22      0.99 o 
   1   5   0       16.02       16.01      1.32 o 
   2   5   0       43.03       45.56      2.13 o 
   3   5   0       29.05       25.15      3.46 o 
   4   5   0        5.04        3.26      0.57 o 
   5   5   0        8.52        8.01      1.62 o 
   6   5   0        7.96        8.82      2.23 o 
   7   5   0        0.17        0.79      1.93 o 
  -5   6   0        1.63        3.94      3.85 o 
  -4   6   0        4.89        8.33      4.80 o 
  -3   6   0        9.59        9.71      2.04 o 
  -2   6   0       39.18       37.15      2.26 o 
  -1   6   0       16.20       14.27      3.60 o 
   0   6   0      130.25      130.41      4.21 o 
   1   6   0       56.61       54.15      4.97 o 
   2   6   0       26.43       29.42      2.38 o 
   3   6   0       67.14       69.19     10.75 o 
   4   6   0        7.41        7.27      1.50 o 
   5   6   0        6.72        5.85      0.93 o 
   6   6   0       13.17       20.41      2.47 o 
   7   6   0        0.76        0.28      2.05 o 
  -4   7   0        0.49        5.29      3.80 o 
  -3   7   0        5.03        4.90      3.93 o 
  -2   7   0       24.56       23.96      3.95 o 
  -1   7   0        1.58        0.44      3.03 o 
   0   7   0       20.71       16.43      2.72 o 
   1   7   0       85.16       80.88      2.55 o 
   2   7   0       10.92       11.74      1.69 o 
   3   7   0        0.03       -0.12      0.67 o 
   4   7   0        8.68        8.47      1.84 o 
   5   7   0        0.30        0.14      0.74 o 
   6   7   0        0.28       -1.45      2.10 o 
   7   7   0        1.13        1.78      2.31 o 
  -3   8   0        0.02        0.63      4.26 o 
  -2   8   0        4.93        3.56      3.64 o 
  -1   8   0       22.97       27.11      4.52 o 
   0   8   0        1.04        0.00      3.18 o 
   1   8   0        1.31        0.19      2.49 o 
   2   8   0       29.08       31.51      2.05 o 
   3   8   0        0.51        0.16      0.75 o 
   4   8   0        0.97        1.91      0.80 o 
   5   8   0        0.51        1.21      1.89 o 
   6   8   0        6.57        8.27      2.34 o 
  -1   9   0        0.94       -3.95      3.95 o 
   0   9   0        0.22       -3.89      3.89 o 
   1   9   0        4.05        5.37      1.61 o 
   2   9   0        1.89        0.22      1.69 o 
   3   9   0        0.03        0.10      0.75 o 
   4   9   0       28.05       35.42      1.39 o 
   5   9   0        1.21        2.94      2.17 o 
   1  10   0        3.15       -0.72      4.83 o 
   2  10   0       15.43       16.14      2.10 o 
   3  10   0        8.83        7.69      1.06 o 
  -5  -9   1        3.91        7.86      2.40 o 
  -4  -9   1        2.61        3.06      2.32 o 
  -3  -9   1       10.41       11.51      1.02 o 
  -2  -9   1        0.13       -2.99      5.37 o 
  -1  -9   1       17.44       15.26      4.62 o 
   0  -9   1        5.04       13.03      4.24 o 
   1  -9   1        0.97       -0.51      4.36 o 
  -6  -8   1        0.67        1.78      2.27 o 
  -5  -8   1        0.98        2.19      1.92 o 
  -4  -8   1        8.10        6.81      1.04 o 
  -3  -8   1       15.39       17.52      1.81 o 
  -2  -8   1        3.59        3.33      1.62 o 
  -1  -8   1        3.09        2.52      1.43 o 
   0  -8   1        0.12       -1.57      3.79 o 
   1  -8   1        0.28       -3.51      3.51 o 
   2  -8   1        1.21        0.56      4.00 o 
  -6  -7   1        0.56        2.29      1.97 o 
  -5  -7   1        2.31        5.29      2.18 o 
  -4  -7   1        0.05        0.32      0.65 o 
  -3  -7   1       17.46       18.68      1.94 o 
  -2  -7   1       12.35        5.90      1.60 o 
  -1  -7   1       50.19       52.58      8.78 o 
   0  -7   1        5.49        4.11      1.30 o 
   1  -7   1       15.33       11.74      3.87 o 
   2  -7   1        4.99        5.67      3.29 o 
   3  -7   1        3.04        3.71      3.47 o 
   4  -7   1        0.21        5.03      4.00 o 
  -7  -6   1        0.99        1.11      2.12 o 
  -6  -6   1        1.23       -0.94      2.06 o 
  -5  -6   1        1.89        3.30      2.00 o 
  -4  -6   1        3.94        3.46      0.68 o 
  -3  -6   1        0.24        0.45      0.59 o 
  -2  -6   1        0.16        0.19      1.42 o 
  -1  -6   1        2.18        2.28      1.23 o 
   0  -6   1       18.74       17.04      1.42 o 
   1  -6   1       10.59        7.59      1.12 o 
   2  -6   1       21.39       18.54      3.96 o 
   3  -6   1       19.59       13.97      3.45 o 
   4  -6   1       10.30       12.55      4.16 o 
  -7  -5   1        0.06        0.95      2.01 o 
  -6  -5   1        8.00       10.65      2.24 o 
  -5  -5   1       10.30       10.15      1.97 o 
  -4  -5   1        0.00       -0.09      0.47 o 
  -3  -5   1        2.78        2.61      0.45 o 
  -2  -5   1        1.70        0.94      0.18 o 
  -1  -5   1       65.36       63.98      7.26 o 
   0  -5   1        2.27        0.76      0.90 o 
   1  -5   1        0.12        0.20      0.78 o 
   2  -5   1      139.68      128.19      6.12 o 
   3  -5   1       50.21       50.85      4.74 o 
   4  -5   1        0.76        1.60      1.90 o 
   5  -5   1        7.34        5.07      3.20 o 
  -7  -4   1        2.72        5.84      1.97 o 
  -6  -4   1        5.56        5.41      2.39 o 
  -5  -4   1       12.32       11.92      0.62 o 
  -4  -4   1       30.66       25.73      1.12 o 
  -3  -4   1       28.14       26.65      0.67 o 
  -2  -4   1        0.02       -0.02      1.13 o 
  -1  -4   1       41.04       41.39      3.66 o 
   0  -4   1      185.94      199.73      2.48 o 
   1  -4   1        0.19        0.09      0.69 o 
   2  -4   1      241.92      289.08      4.39 o 
   3  -4   1       12.54        9.90      1.83 o 
   4  -4   1       11.78       14.62      2.07 o 
   5  -4   1        2.13        0.32      1.86 o 
   6  -4   1       10.62       13.66      2.44 o 
  -7  -3   1        0.50        1.62      1.33 o 
  -6  -3   1       20.57       23.05      4.01 o 
  -5  -3   1        7.74        6.36      0.61 o 
  -4  -3   1       33.50       33.58      0.80 o 
  -3  -3   1        0.00        0.21      0.31 o 
  -2  -3   1        0.75        0.43      0.32 o 
  -1  -3   1       95.23      114.13      2.07 o 
   0  -3   1      124.28      142.52     11.22 o 
   1  -3   1        0.10        0.42      0.49 o 
   2  -3   1       59.43       57.64      2.10 o 
   3  -3   1        0.00       -0.45      1.40 o 
   4  -3   1        0.12        1.76      1.67 o 
   5  -3   1       14.91       16.72      2.03 o 
   6  -3   1        3.42        4.67      1.97 o 
  -7  -2   1        1.01        2.22      2.16 o 
  -6  -2   1        3.01        3.21      1.25 o 
  -5  -2   1       17.05       11.56      1.90 o 
  -4  -2   1       15.38       17.33      0.78 o 
  -3  -2   1      185.40      234.09      4.04 o 
  -2  -2   1        1.66        1.57      0.26 o 
  -1  -2   1       93.24       84.73      1.57 o 
   0  -2   1       54.73       52.33      1.06 o 
   1  -2   1      401.44      430.94      2.49 o 
   2  -2   1      136.30      147.70      1.80 o 
   3  -2   1        7.50        7.72      0.84 o 
   4  -2   1       86.75       93.88      2.41 o 
   5  -2   1       35.75       30.76      1.80 o 
   6  -2   1        6.67        4.03      1.09 o 
   7  -2   1        6.01        6.43      2.12 o 
  -7  -1   1        1.69        2.32      2.46 o 
  -6  -1   1        2.08        1.84      0.77 o 
  -5  -1   1      136.12      133.49      1.88 o 
  -4  -1   1        0.91        0.63      0.43 o 
  -3  -1   1      261.51      284.27      1.57 o 
  -2  -1   1        9.47        9.69      0.29 o 
  -1  -1   1     1462.37     1530.08      4.91 o 
   0  -1   1       37.85       38.98      0.51 o 
   1  -1   1      602.15      638.64      3.39 o 
   2  -1   1      264.07      288.18      2.42 o 
   3  -1   1       44.56       56.33      1.28 o 
   4  -1   1        9.37        6.00      1.20 o 
   5  -1   1      163.41      157.95      2.93 o 
   6  -1   1        9.38        9.50      1.25 o 
   7  -1   1        0.00       -0.18      1.21 o 
  -7   0   1        3.14        6.86      3.04 o 
  -6   0   1        1.34        1.64      0.84 o 
  -5   0   1      124.25      119.70      4.95 o 
  -4   0   1       17.26       15.97      0.78 o 
  -3   0   1       40.14       47.85      0.74 o 
  -2   0   1       65.93       61.36      0.50 o 
  -1   0   1     3556.56     4008.26     73.55 o 
   1   0   1     1104.91     1245.08      4.40 o 
   2   0   1        0.17        0.07      0.34 o 
   3   0   1      438.11      551.15      3.08 o 
   4   0   1      118.14      119.16      2.28 o 
   5   0   1        9.80        9.33      0.88 o 
   6   0   1        0.17        0.93      1.01 o 
   7   0   1        2.14        3.31      1.19 o 
  -7   1   1        1.19        2.62      3.07 o 
  -6   1   1        3.10        1.59      0.96 o 
  -5   1   1       23.39       20.69      1.15 o 
  -4   1   1       23.82       21.69      0.78 o 
  -3   1   1       21.62       24.09      0.59 o 
  -2   1   1       89.28       88.60      2.55 o 
  -1   1   1      201.36      212.53      2.14 o 
   0   1   1       31.75       24.01      3.99 o 
   1   1   1     3608.77     4202.78      8.21 o 
   2   1   1       83.86       93.50      1.63 o 
   3   1   1       23.43       24.96      0.88 o 
   4   1   1        0.15       -0.03      0.50 o 
   5   1   1       17.89       15.27      0.89 o 
   6   1   1        0.39        0.60      0.92 o 
   7   1   1       11.03        6.92      1.94 o 
   8   1   1        1.18        1.84      2.88 o 
  -7   2   1        2.91        5.97      3.35 o 
  -6   2   1       15.66       20.68      3.34 o 
  -5   2   1       35.54       36.01      2.29 o 
  -4   2   1       48.08       51.99      2.52 o 
  -3   2   1      132.65      141.08      4.27 o 
  -2   2   1      414.52      440.48      4.82 o 
  -1   2   1       63.64       64.47      2.08 o 
   0   2   1      223.57      242.81      1.71 o 
   1   2   1      240.15      231.10      3.16 o 
   2   2   1       58.56       55.49      1.35 o 
   3   2   1      625.03      773.71      3.69 o 
   4   2   1       32.47       39.14      1.38 o 
   5   2   1        4.95        4.47      0.63 o 
   6   2   1        5.64        5.16      0.75 o 
   7   2   1        1.56        0.62      0.86 o 
   8   2   1        0.02       -2.00      2.77 o 
  -6   3   1        1.38        3.13      2.01 o 
  -5   3   1       46.07       43.62      2.56 o 
  -4   3   1        0.03        0.98      1.52 o 
  -3   3   1       39.80       38.56      2.80 o 
  -2   3   1      107.55      115.89      3.77 o 
  -1   3   1       25.78       24.38      1.52 o 
   0   3   1       27.54       24.04      0.96 o 
   1   3   1       30.38       34.39      1.23 o 
   2   3   1        2.94        2.96      0.34 o 
   3   3   1       21.35       26.39      0.82 o 
   4   3   1        4.43        5.62      0.55 o 
   5   3   1        0.37        0.87      0.56 o 
   6   3   1        0.84        0.69      0.63 o 
   7   3   1        0.08        0.26      0.73 o 
   8   3   1        0.62        1.58      2.60 o 
  -6   4   1        5.02        7.41      2.30 o 
  -5   4   1        0.00        2.03      1.84 o 
  -4   4   1        2.93        3.69      1.78 o 
  -3   4   1        1.70        1.47      1.40 o 
  -2   4   1       64.53       66.58      3.48 o 
  -1   4   1        2.20        4.98      0.96 o 
   0   4   1        0.34        0.46      0.57 o 
   1   4   1        8.35        9.28      1.02 o 
   2   4   1        4.49        5.53      0.53 o 
   3   4   1        0.11       -0.20      0.43 o 
   4   4   1       17.13       16.87      0.68 o 
   5   4   1        7.01        7.30      1.14 o 
   6   4   1       10.93        9.67      0.77 o 
   7   4   1        0.65        0.92      1.35 o 
  -5   5   1       11.80       12.52      2.83 o 
  -4   5   1       42.90       40.40      3.89 o 
  -3   5   1       92.08       99.89      7.57 o 
  -2   5   1        0.21       -0.96      1.41 o 
  -1   5   1       10.18       11.05      1.33 o 
   0   5   1        0.26        0.13      0.75 o 
   1   5   1      261.07      303.64     14.76 o 
   2   5   1       17.99       14.67      1.29 o 
   3   5   1        0.36        0.33      0.51 o 
   4   5   1       33.66       31.85      3.22 o 
   5   5   1       78.41       87.50      2.56 o 
   6   5   1        2.49        2.45      0.75 o 
   7   5   1        0.02        1.16      2.04 o 
  -5   6   1        7.73        7.68      2.28 o 
  -4   6   1        6.71        9.17      1.94 o 
  -3   6   1       21.12       19.70      3.12 o 
  -2   6   1       30.28       24.50      2.01 o 
  -1   6   1       36.25       35.81      1.92 o 
   0   6   1        6.97        5.85      1.08 o 
   1   6   1       25.57       23.97      1.59 o 
   2   6   1       13.39       11.29      1.37 o 
   3   6   1        3.01        3.16      0.66 o 
   4   6   1       35.06       33.20      2.44 o 
   5   6   1        4.14        3.86      1.13 o 
   6   6   1        1.22        1.32      0.81 o 
   7   6   1        0.33        4.00      2.07 o 
  -4   7   1        6.16        9.09      2.27 o 
  -3   7   1        3.49        1.72      1.84 o 
  -2   7   1        7.72       10.97      1.60 o 
  -1   7   1        4.10        2.93      2.99 o 
   0   7   1       46.02       51.76      4.62 o 
   1   7   1       90.07       91.36      3.54 o 
   2   7   1       56.14       56.77      5.62 o 
   3   7   1        2.16        1.48      0.73 o 
   4   7   1       37.50       39.50      5.58 o 
   5   7   1       14.45       13.28      1.55 o 
   6   7   1        0.08       -0.02      1.80 o 
   7   7   1        0.40        0.50      2.28 o 
  -3   8   1        0.19       -3.81      3.81 o 
  -2   8   1        1.65        4.09      3.27 o 
  -1   8   1        3.10        4.19      3.40 o 
   0   8   1       23.59       16.74      3.49 o 
   1   8   1       49.77       48.93      4.22 o 
   2   8   1       29.78       26.46      3.45 o 
   3   8   1        2.71        1.85      0.77 o 
   4   8   1        0.17        0.95      0.83 o 
   5   8   1       21.11       28.52      1.61 o 
   6   8   1        0.41       -0.49      2.11 o 
  -2   9   1        2.20        0.99      4.29 o 
  -1   9   1        1.04        0.31      3.97 o 
   0   9   1        1.23       -0.14      3.59 o 
   1   9   1        0.18       -3.50      3.50 o 
   2   9   1        0.46       -0.15      1.53 o 
   3   9   1        1.67        1.28      0.80 o 
   4   9   1        3.73        1.51      1.18 o 
   5   9   1        0.04       -0.29      0.87 o 
   0  10   1        3.05        4.82      4.33 o 
   1  10   1        0.26       -3.93      3.93 o 
   2  10   1        2.01       -0.15      3.81 o 
   3  10   1        1.97        1.13      0.88 o 
   4  10   1        4.82        5.16      1.08 o 
  -4  -9   2       10.64       19.25      2.46 o 
  -3  -9   2        0.37        1.57      2.19 o 
  -2  -9   2       11.45       12.31      1.86 o 
  -1  -9   2        0.02        2.79      4.45 o 
   0  -9   2        5.85        5.04      4.66 o 
  -5  -8   2        0.23        0.44      2.10 o 
  -4  -8   2        8.52       11.03      2.37 o 
  -3  -8   2        0.00       -0.94      1.81 o 
  -2  -8   2        4.12        5.35      3.07 o 
  -1  -8   2        0.92        1.76      1.80 o 
   0  -8   2        0.19        0.32      3.91 o 
   1  -8   2       15.23       17.66      4.74 o 
   2  -8   2        6.63        6.14      4.21 o 
  -6  -7   2        0.93       -0.03      2.19 o 
  -5  -7   2        1.49        2.84      1.92 o 
  -4  -7   2        9.11       11.58      2.05 o 
  -3  -7   2       22.82       27.46      2.31 o 
  -2  -7   2       14.67       16.65      1.89 o 
  -1  -7   2       12.70        8.46      1.53 o 
   0  -7   2       12.04       12.02      2.43 o 
   1  -7   2        0.13        0.80      3.33 o 
   2  -7   2        7.93        5.99      3.75 o 
   3  -7   2       34.69       36.25      5.15 o 
  -7  -6   2        1.42       -2.36      2.36 o 
  -6  -6   2        8.64       14.90      2.47 o 
  -5  -6   2        1.05        2.19      1.71 o 
  -4  -6   2        6.46        5.65      1.45 o 
  -3  -6   2        5.08        3.69      0.61 o 
  -2  -6   2       17.51       17.93      1.79 o 
  -1  -6   2      141.85      140.73      4.01 o 
   0  -6   2       78.07       84.94      5.46 o 
   1  -6   2        0.96        0.56      0.97 o 
   2  -6   2        3.80        0.19      3.54 o 
   3  -6   2        3.40        7.31      3.84 o 
   4  -6   2        1.37        1.08      3.78 o 
  -7  -5   2        1.30        2.04      2.16 o 
  -6  -5   2        1.51        1.96      1.81 o 
  -5  -5   2        7.13        8.94      1.76 o 
  -4  -5   2        3.82        2.71      0.54 o 
  -3  -5   2        4.87        4.24      0.47 o 
  -2  -5   2        0.02        1.02      1.49 o 
  -1  -5   2       68.10       82.34      2.38 o 
   0  -5   2        4.88        2.65      0.97 o 
   1  -5   2      175.48      171.16      5.31 o 
   2  -5   2       98.61       97.64      6.12 o 
   3  -5   2       44.24       39.22      4.53 o 
   4  -5   2        6.59        4.61      2.91 o 
   5  -5   2        0.00        1.73      3.45 o 
  -7  -4   2        3.11        4.24      2.25 o 
  -6  -4   2        0.01       -0.11      1.09 o 
  -5  -4   2        7.76        6.91      1.64 o 
  -4  -4   2       39.40       36.68      0.94 o 
  -3  -4   2       14.90       12.89      0.70 o 
  -2  -4   2      151.37      165.59      2.96 o 
  -1  -4   2       69.75       63.30      1.80 o 
   0  -4   2      203.58      213.22      3.03 o 
   1  -4   2      158.39      180.12      8.15 o 
   2  -4   2       46.09       37.89      4.75 o 
   3  -4   2       74.59       74.45      5.00 o 
   4  -4   2       16.22       17.86      3.65 o 
   5  -4   2        4.77        5.21      3.05 o 
   6  -4   2        2.90       -0.66      3.49 o 
  -7  -3   2        0.27        0.67      1.34 o 
  -6  -3   2        2.70        2.15      2.17 o 
  -5  -3   2       29.56       32.39      5.21 o 
  -4  -3   2        1.79        2.27      0.47 o 
  -3  -3   2       33.47       25.87      0.93 o 
  -2  -3   2        0.57        0.36      0.96 o 
  -1  -3   2        2.91        2.42      0.89 o 
   0  -3   2      193.21      215.92      2.46 o 
   1  -3   2      347.26      365.27     14.93 o 
   2  -3   2        6.53        7.69      0.59 o 
   3  -3   2       44.13       42.10      1.76 o 
   4  -3   2        2.03        1.28      1.10 o 
   5  -3   2        0.07       -0.22      1.21 o 
   6  -3   2        0.11       -1.43      2.82 o 
  -7  -2   2        0.41        0.96      2.35 o 
  -6  -2   2       25.75       26.61      4.36 o 
  -5  -2   2       18.46       14.24      1.38 o 
  -4  -2   2      133.38      155.00      2.27 o 
  -3  -2   2        4.31        4.42      0.36 o 
  -2  -2   2        9.13        5.79      0.78 o 
  -1  -2   2      388.17      390.75      3.25 o 
   0  -2   2     1817.68     2015.26      6.39 o 
   1  -2   2       45.32       47.14      0.77 o 
   2  -2   2        0.07        0.08      0.28 o 
   3  -2   2        6.38        7.16      0.90 o 
   4  -2   2      135.95      148.31      2.54 o 
   5  -2   2       18.29       19.46      1.30 o 
   6  -2   2        0.39        0.66      1.05 o 
   7  -2   2        7.38        5.91      1.68 o 
  -7  -1   2        0.39        0.07      2.14 o 
  -6  -1   2       68.78       75.06      4.97 o 
  -5  -1   2        1.54        1.22      0.55 o 
  -4  -1   2       15.56       15.98      0.87 o 
  -3  -1   2        1.41        1.19      0.31 o 
  -2  -1   2        3.89        3.77      0.28 o 
  -1  -1   2      447.73      423.74     11.84 o 
   0  -1   2     1205.40     1224.15      2.55 o 
   1  -1   2        1.31        0.69      0.35 o 
   2  -1   2        1.15        0.94      0.72 o 
   3  -1   2       89.36       91.74      2.37 o 
   4  -1   2       20.28       17.85      1.20 o 
   5  -1   2        2.71        3.20      1.02 o 
   6  -1   2        3.78        2.91      1.00 o 
   7  -1   2       13.81       10.78      1.65 o 
  -7   0   2        0.00       -0.75      2.26 o 
  -6   0   2       12.80       10.10      2.34 o 
  -5   0   2        0.97        0.98      0.65 o 
  -4   0   2       61.61       52.85      0.92 o 
  -3   0   2       20.29       17.40      0.53 o 
  -2   0   2       41.04       34.29      1.04 o 
  -1   0   2      344.51      358.32      2.41 o 
   0   0   2     4488.19     4670.20     21.59 o 
   1   0   2       84.21       77.78      0.99 o 
   2   0   2      262.67      265.62     10.38 o 
   3   0   2        0.22        0.65      0.56 o 
   4   0   2      100.38      114.15      2.64 o 
   5   0   2        0.03        0.52      0.81 o 
   6   0   2       52.29       43.93      1.71 o 
   7   0   2       12.47       15.90      1.98 o 
  -7   1   2        3.34        2.15      2.55 o 
  -6   1   2        1.86        0.92      2.30 o 
  -5   1   2        9.43        6.07      0.86 o 
  -4   1   2       61.64       57.01      1.64 o 
  -3   1   2       20.84       19.62      0.83 o 
  -2   1   2       95.55       96.08      1.23 o 
  -1   1   2      817.43      834.63      3.22 o 
   0   1   2     2022.57     2397.23     26.04 o 
   1   1   2      734.13      822.16      2.70 o 
   2   1   2      990.60     1090.36      3.76 o 
   3   1   2        0.01       -0.36      0.46 o 
   4   1   2        3.07        3.79      0.60 o 
   5   1   2       54.12       52.87      1.54 o 
   6   1   2       49.85       54.03      1.70 o 
   7   1   2        6.18        4.22      1.06 o 
  -7   2   2        0.87       -0.46      3.17 o 
  -6   2   2        2.40        2.03      2.27 o 
  -5   2   2        8.49        6.92      2.48 o 
  -4   2   2       52.25       50.10      3.14 o 
  -3   2   2       12.03       13.87      0.93 o 
  -2   2   2      383.02      443.59      6.31 o 
  -1   2   2      524.33      596.25      7.34 o 
   0   2   2        4.73        5.36      0.82 o 
   1   2   2     1453.42     1628.15      2.93 o 
   2   2   2      166.21      188.52      1.68 o 
   3   2   2       87.80       89.77      1.48 o 
   4   2   2       22.06       19.61      0.85 o 
   5   2   2       24.58       22.87      1.03 o 
   6   2   2        2.11        2.74      1.24 o 
   7   2   2        1.37        1.93      1.62 o 
  -6   3   2        0.12        0.00      2.54 o 
  -5   3   2       13.94       13.47      2.00 o 
  -4   3   2        2.79        2.56      1.49 o 
  -3   3   2      143.41      138.64      6.53 o 
  -2   3   2      317.11      356.81      1.85 o 
  -1   3   2      322.22      360.19      3.46 o 
   0   3   2     1171.48     1449.12     10.35 o 
   1   3   2      198.26      202.71      3.92 o 
   2   3   2        4.11        4.00      0.45 o 
   3   3   2      105.90      112.43      6.83 o 
   4   3   2      140.58      168.90     13.78 o 
   5   3   2        2.50        2.13      0.64 o 
   6   3   2        6.19        4.36      0.83 o 
   7   3   2        4.97        1.43      0.94 o 
  -6   4   2        0.23       -0.37      2.06 o 
  -5   4   2        4.18        5.15      1.91 o 
  -4   4   2      159.06      166.67      4.02 o 
  -3   4   2       10.72       15.13      1.78 o 
  -2   4   2       17.89       20.62      1.50 o 
  -1   4   2        6.74        4.68      0.99 o 
   0   4   2       12.81       15.65      0.98 o 
   1   4   2      125.50      136.59      3.78 o 
   2   4   2      759.33      859.96     11.10 o 
   3   4   2        5.96        6.76      0.60 o 
   4   4   2       21.59       26.63      0.94 o 
   5   4   2        9.95       12.63      1.24 o 
   6   4   2        0.84        0.79      0.76 o 
   7   4   2        0.10       -0.83      0.83 o 
  -5   5   2       10.91       14.23      2.34 o 
  -4   5   2       14.68       10.39      2.02 o 
  -3   5   2       19.95       20.07      2.05 o 
  -2   5   2       29.67       36.91      3.61 o 
  -1   5   2      163.26      180.66      3.08 o 
   0   5   2       94.01      102.50      4.94 o 
   1   5   2       21.22       17.98      1.21 o 
   2   5   2       18.74       18.75      1.35 o 
   3   5   2       33.69       28.03      1.27 o 
   4   5   2       95.81       98.69      9.40 o 
   5   5   2        8.28        9.20      0.90 o 
   6   5   2       17.66       18.39      2.71 o 
   7   5   2        0.04        0.94      2.38 o 
  -5   6   2       44.56       58.24      3.51 o 
  -4   6   2        1.72        0.57      1.91 o 
  -3   6   2       17.81       20.00      2.14 o 
  -2   6   2       36.91       41.32      2.29 o 
  -1   6   2        0.18        0.25      1.23 o 
   0   6   2        0.58        1.21      0.89 o 
   1   6   2       21.78       18.51      0.83 o 
   2   6   2       50.61       53.17      1.85 o 
   3   6   2        3.52        3.23      0.66 o 
   4   6   2        1.44        1.21      0.73 o 
   5   6   2        5.10        4.82      1.33 o 
   6   6   2       23.48       22.27      2.51 o 
   7   6   2        0.48        0.13      2.35 o 
  -4   7   2       22.99       25.33      2.67 o 
  -3   7   2        0.20        0.67      1.70 o 
  -2   7   2        0.62        2.08      1.76 o 
  -1   7   2        1.38        2.25      2.81 o 
   0   7   2      220.23      231.76      7.64 o 
   1   7   2       66.06       59.46      4.37 o 
   2   7   2        0.48       -0.09      1.35 o 
   3   7   2       49.24       55.28      5.21 o 
   4   7   2       56.00       65.15      4.03 o 
   5   7   2        7.13        7.26      1.22 o 
   6   7   2        2.38        1.70      0.93 o 
   7   7   2        0.76        2.69      2.56 o 
  -3   8   2        0.78       -0.25      3.58 o 
  -2   8   2        2.84        4.44      3.10 o 
  -1   8   2        1.84        2.00      3.10 o 
   0   8   2       14.99       13.08      3.29 o 
   1   8   2       39.26       41.26      4.25 o 
   2   8   2        5.84        9.73      2.76 o 
   3   8   2       15.98       13.97      1.28 o 
   4   8   2       23.72       29.63      6.27 o 
   5   8   2        3.12        2.95      1.11 o 
   6   8   2        3.42        4.64      1.56 o 
  -2   9   2        0.83        3.16      3.93 o 
  -1   9   2        8.25        8.85      3.89 o 
   0   9   2        3.57        8.26      3.26 o 
   1   9   2        7.60       -1.12      3.14 o 
   2   9   2        7.18        6.98      3.15 o 
   3   9   2        1.74        2.04      0.81 o 
   4   9   2        3.78        3.75      0.92 o 
   5   9   2        0.46        0.12      1.31 o 
   6   9   2        0.20        1.35      2.66 o 
   0  10   2        1.22        5.02      3.81 o 
   1  10   2        0.24        2.63      3.59 o 
   2  10   2        2.65       -2.46      3.66 o 
   3  10   2       12.05       11.85      1.24 o 
   4  10   2        2.98        2.44      1.09 o 
  -2  -9   3        0.13       -0.81      2.04 o 
  -1  -9   3        9.26       12.61      5.12 o 
  -4  -8   3        1.07        0.69      2.00 o 
  -3  -8   3        3.26        1.00      1.81 o 
  -2  -8   3        3.65        5.19      2.27 o 
  -1  -8   3        0.93       -1.37      1.56 o 
   0  -8   3        6.65        4.59      4.13 o 
   1  -8   3        4.57        5.23      4.35 o 
  -5  -7   3        0.02        1.31      1.93 o 
  -4  -7   3        2.29        1.80      1.94 o 
  -3  -7   3       25.54       25.81      2.36 o 
  -2  -7   3        9.23        6.81      1.72 o 
  -1  -7   3        5.63        4.00      1.23 o 
   0  -7   3        2.33        0.93      1.22 o 
   1  -7   3        0.44       -0.73      3.86 o 
   2  -7   3        1.15       -1.69      3.80 o 
   3  -7   3        3.22        0.74      4.32 o 
  -6  -6   3        0.57        0.51      1.97 o 
  -5  -6   3        0.75        1.22      1.69 o 
  -4  -6   3        0.77        1.69      1.72 o 
  -3  -6   3       13.16       14.07      1.90 o 
  -2  -6   3        1.35        1.79      1.50 o 
  -1  -6   3       12.16       11.77      1.58 o 
   0  -6   3       25.11       22.56      2.37 o 
   1  -6   3        1.91       -0.71      3.34 o 
   2  -6   3       18.62       14.38      4.23 o 
   3  -6   3        0.51       -0.75      3.65 o 
   4  -6   3       29.53       28.68      4.79 o 
  -7  -5   3        0.48        0.76      2.14 o 
  -6  -5   3       18.89       23.68      2.34 o 
  -5  -5   3        6.20        8.10      2.08 o 
  -4  -5   3       27.84       35.12      2.53 o 
  -3  -5   3        9.45        7.89      1.89 o 
  -2  -5   3        9.62       14.00      1.67 o 
  -1  -5   3        0.03        1.23      1.08 o 
   0  -5   3        6.38        4.44      1.08 o 
   1  -5   3        7.49        6.14      2.63 o 
   2  -5   3       16.77       12.85      3.80 o 
   3  -5   3        1.37        1.78      3.00 o 
   4  -5   3        0.05        5.73      3.42 o 
   5  -5   3        3.25        0.96      3.90 o 
  -7  -4   3        3.00        6.51      2.10 o 
  -6  -4   3        9.03       11.36      2.00 o 
  -5  -4   3       12.21       15.87      4.15 o 
  -4  -4   3        3.79        2.42      0.84 o 
  -3  -4   3       34.02       36.19      3.16 o 
  -2  -4   3        0.00        0.44      1.12 o 
  -1  -4   3       18.23       14.96      1.28 o 
   0  -4   3       71.55       71.32      1.85 o 
   1  -4   3       40.48       37.71      1.99 o 
   2  -4   3      187.23      213.43      8.82 o 
   3  -4   3       73.71       68.96      5.26 o 
   4  -4   3       14.58       18.54      3.52 o 
   5  -4   3        1.11       -2.84      2.95 o 
  -7  -3   3        0.09       -0.56      1.37 o 
  -6  -3   3        1.81        2.25      1.13 o 
  -5  -3   3       33.52       41.54      7.56 o 
  -4  -3   3        7.05        6.96      0.65 o 
  -3  -3   3        5.92        3.35      0.35 o 
  -2  -3   3        0.57        1.03      1.02 o 
  -1  -3   3       26.95       28.83      1.38 o 
   0  -3   3       85.23       81.18      1.77 o 
   1  -3   3      155.30      158.12      3.33 o 
   2  -3   3      147.27      137.57      5.93 o 
   3  -3   3        2.01        0.71      1.18 o 
   4  -3   3        0.85        0.28      1.22 o 
   5  -3   3        2.29        2.18      1.29 o 
   6  -3   3        1.93        2.60      1.36 o 
  -7  -2   3        0.10        2.26      2.56 o 
  -6  -2   3        3.09        4.73      1.31 o 
  -5  -2   3       10.34       15.10      1.40 o 
  -4  -2   3        0.57        0.02      0.26 o 
  -3  -2   3        0.05        0.23      0.20 o 
  -2  -2   3      103.57      110.13      2.20 o 
  -1  -2   3      245.07      243.11      2.88 o 
   0  -2   3       13.93       14.13      0.91 o 
   1  -2   3       69.41       84.35      1.12 o 
   2  -2   3      109.59      113.96      1.72 o 
   3  -2   3       36.14       28.20      1.37 o 
   4  -2   3       51.88       54.26      1.81 o 
   5  -2   3        2.89        1.90      1.36 o 
   6  -2   3        0.01        1.12      2.21 o 
   7  -2   3        3.55        2.42      1.58 o 
  -7  -1   3        6.11        4.52      2.50 o 
  -6  -1   3        0.28        0.41      1.17 o 
  -5  -1   3       67.90       75.25      1.95 o 
  -4  -1   3       10.74        6.42      0.55 o 
  -3  -1   3      129.34      131.69      1.98 o 
  -2  -1   3      162.93      177.59      2.51 o 
  -1  -1   3        2.65        2.12      0.27 o 
   0  -1   3      182.89      182.24      1.28 o 
   1  -1   3      847.57      890.98      3.13 o 
   2  -1   3      116.52      135.42      1.79 o 
   3  -1   3        2.24        1.67      0.36 o 
   4  -1   3       20.69       18.83      1.20 o 
   5  -1   3      100.40       91.71      2.14 o 
   6  -1   3        1.86        4.15      1.27 o 
   7  -1   3        0.00        0.70      1.50 o 
  -7   0   3        1.39        0.37      2.42 o 
  -6   0   3        7.07        5.04      2.00 o 
  -5   0   3       69.47       68.51      5.76 o 
  -4   0   3        8.90        7.64      0.95 o 
  -3   0   3      152.93      151.80      4.00 o 
  -2   0   3      140.45      167.25      2.27 o 
  -1   0   3      449.57      425.74      3.09 o 
   0   0   3      483.09      468.53      3.80 o 
   1   0   3      492.07      497.97      2.94 o 
   2   0   3       16.05       20.66      0.76 o 
   3   0   3      262.82      291.36     11.92 o 
   4   0   3       52.54       55.65      2.85 o 
   5   0   3       23.18       21.48      1.94 o 
   6   0   3        0.95        1.67      1.17 o 
   7   0   3        9.07       12.80      1.68 o 
  -7   1   3        1.22        2.21      2.62 o 
  -6   1   3        0.25       -2.00      2.00 o 
  -5   1   3        0.25        0.14      1.94 o 
  -4   1   3        1.90        1.61      0.82 o 
  -3   1   3      101.30      104.43      1.59 o 
  -2   1   3        1.74        1.68      0.33 o 
  -1   1   3        0.01        0.77      0.63 o 
   0   1   3      146.63      159.92      5.61 o 
   1   1   3       35.98       36.58      0.79 o 
   2   1   3       85.09       81.48      2.80 o 
   3   1   3       24.60       22.49      1.69 o 
   4   1   3       22.77       18.27      2.05 o 
   5   1   3        8.84        9.90      0.94 o 
   6   1   3        0.71        1.09      1.14 o 
   7   1   3        5.96        6.51      1.39 o 
  -7   2   3        0.32        1.65      2.83 o 
  -6   2   3        2.06        3.89      2.67 o 
  -5   2   3       34.80       36.47      3.12 o 
  -4   2   3        0.23        0.04      0.75 o 
  -3   2   3       60.79       57.02      1.25 o 
  -2   2   3       26.54       22.21      0.83 o 
  -1   2   3       51.24       54.33      1.01 o 
   0   2   3       22.05       20.54      0.60 o 
   1   2   3        0.03        0.06      0.38 o 
   2   2   3        5.97        8.24      0.61 o 
   3   2   3      582.59      646.51      9.77 o 
   4   2   3       52.76       48.85      1.33 o 
   5   2   3       28.35       26.95      1.28 o 
   6   2   3        9.65        5.68      1.02 o 
   7   2   3       10.79       11.40      1.45 o 
   8   2   3        4.76        5.24      1.44 o 
  -6   3   3        1.64        2.41      2.64 o 
  -5   3   3        4.38        2.94      2.29 o 
  -4   3   3       18.56       21.58      5.00 o 
  -3   3   3        5.69        4.53      1.11 o 
  -2   3   3        1.56        3.15      0.50 o 
  -1   3   3        8.64        8.20      1.72 o 
   0   3   3       27.29       23.48      1.67 o 
   1   3   3      219.30      234.44      1.49 o 
   2   3   3        5.73        3.89      0.53 o 
   3   3   3      236.07      294.84      2.60 o 
   4   3   3        0.09        0.02      0.50 o 
   5   3   3       20.59       17.24      1.10 o 
   6   3   3        3.88        3.72      0.93 o 
   7   3   3        2.75        1.93      0.97 o 
   8   3   3        2.57        1.01      1.33 o 
  -6   4   3        2.76        4.00      2.82 o 
  -5   4   3       12.28        8.28      2.11 o 
  -4   4   3        3.47        1.39      1.65 o 
  -3   4   3        3.61        2.11      1.36 o 
  -2   4   3       77.99       94.00      3.47 o 
  -1   4   3      108.77      130.79      2.92 o 
   0   4   3        4.80        3.33      1.57 o 
   1   4   3      160.29      177.09      1.95 o 
   2   4   3       47.68       44.89      1.99 o 
   3   4   3      150.26      152.57      4.88 o 
   4   4   3       10.15       11.02      0.90 o 
   5   4   3       45.97       38.67      1.32 o 
   6   4   3        4.70        3.74      0.91 o 
   7   4   3        4.69        1.94      0.83 o 
  -5   5   3        0.59        2.36      1.88 o 
  -4   5   3       44.65       48.38      2.80 o 
  -3   5   3      132.03      145.44      3.63 o 
  -2   5   3       43.75       38.76      2.18 o 
  -1   5   3       42.15       43.42      1.74 o 
   0   5   3        1.36        0.33      0.77 o 
   1   5   3      127.58      139.72      4.12 o 
   2   5   3       14.59       13.22      0.75 o 
   3   5   3       28.76       24.86      1.38 o 
   4   5   3        7.14        5.09      0.85 o 
   5   5   3       39.77       47.84      1.61 o 
   6   5   3        0.71        0.69      0.76 o 
   7   5   3        0.21       -0.48      0.87 o 
  -5   6   3        2.21        5.32      2.15 o 
  -4   6   3        8.28        6.24      1.95 o 
  -3   6   3       71.62       75.20      4.06 o 
  -2   6   3        0.94       -0.02      1.44 o 
  -1   6   3       81.27       84.09      4.12 o 
   0   6   3       21.23       21.05      1.74 o 
   1   6   3       89.60       99.10      4.54 o 
   2   6   3       27.65       30.76      2.18 o 
   3   6   3       26.92       25.52      1.97 o 
   4   6   3        0.34        0.31      0.72 o 
   5   6   3       80.73       91.47      2.09 o 
   6   6   3        0.42        0.06      0.87 o 
   7   6   3        0.51        0.08      0.88 o 
  -4   7   3       24.72       34.05      2.92 o 
  -3   7   3       12.31       13.37      1.95 o 
  -2   7   3       10.85       10.26      2.12 o 
  -1   7   3       92.10       93.58      5.50 o 
   0   7   3        8.06        6.67      2.77 o 
   1   7   3       16.72       14.99      2.96 o 
   2   7   3       11.90       11.67      0.90 o 
   3   7   3       37.42       34.50      3.20 o 
   4   7   3       14.12       14.99      1.09 o 
   5   7   3        0.26       -0.10      0.92 o 
   6   7   3        1.15        0.36      0.97 o 
   7   7   3        0.96        2.71      0.96 o 
  -3   8   3        0.35        0.88      3.33 o 
  -2   8   3        0.88        5.17      3.00 o 
  -1   8   3        1.97        3.64      3.08 o 
   0   8   3       23.39       20.99      3.50 o 
   1   8   3       24.37       18.45      3.32 o 
   2   8   3       38.60       38.96      3.18 o 
   3   8   3        0.67        0.52      0.86 o 
   4   8   3       12.21       11.71      1.16 o 
   5   8   3       11.68       11.18      1.17 o 
   6   8   3        0.20       -0.15      1.04 o 
  -2   9   3       19.24       22.88      4.24 o 
  -1   9   3        0.98        2.14      3.18 o 
   0   9   3        0.16        2.23      2.99 o 
   1   9   3        2.50        1.22      2.87 o 
   2   9   3        0.00       -0.11      0.93 o 
   3   9   3        0.82       -0.81      2.64 o 
   4   9   3        0.25       -0.45      0.90 o 
   5   9   3        3.67        4.44      1.07 o 
   6   9   3        1.53        1.06      0.98 o 
  -1  10   3       15.02       15.59      4.54 o 
   0  10   3        0.43        1.35      3.88 o 
   1  10   3        2.59        5.53      3.61 o 
   2  10   3        0.15       -0.38      1.61 o 
   3  10   3        0.11        1.12      0.98 o 
   4  10   3        1.02        2.11      1.02 o 
   5  10   3        1.65        1.86      1.03 o 
  -4  -8   4        0.52        2.36      2.04 o 
  -3  -8   4        1.17        0.84      1.83 o 
  -2  -8   4        0.23        3.27      3.04 o 
  -1  -8   4        2.70        2.57      4.75 o 
   0  -8   4        0.42        1.38      4.92 o 
  -5  -7   4        0.68        2.72      1.91 o 
  -4  -7   4        2.66        0.68      1.85 o 
  -3  -7   4        0.20       -0.26      1.64 o 
  -2  -7   4        0.30        0.56      1.46 o 
  -1  -7   4        0.25        0.79      1.28 o 
   0  -7   4        4.00        6.16      4.57 o 
   1  -7   4        1.52        2.70      4.20 o 
   2  -7   4        4.35        2.21      4.73 o 
  -6  -6   4        0.20        0.41      1.91 o 
  -5  -6   4        0.02        1.31      1.72 o 
  -4  -6   4        9.66       13.84      2.13 o 
  -3  -6   4        0.01       -0.10      1.67 o 
  -2  -6   4        3.77        4.70      1.89 o 
  -1  -6   4       70.51       92.81      3.20 o 
   0  -6   4       27.92       33.79      1.91 o 
   1  -6   4       13.49       15.83      4.41 o 
   2  -6   4       26.91       30.45      4.66 o 
   3  -6   4       27.58       19.90      4.01 o 
   4  -6   4       12.10       10.45      4.82 o 
  -6  -5   4        1.70        2.20      2.10 o 
  -5  -5   4        8.93       11.30      2.35 o 
  -4  -5   4        0.82        3.44      1.65 o 
  -3  -5   4        5.93        6.11      1.52 o 
  -2  -5   4       10.20       12.21      1.53 o 
  -1  -5   4        1.96        3.86      1.27 o 
   0  -5   4       77.47       70.20      9.91 o 
   1  -5   4       23.10       17.68      3.18 o 
   2  -5   4        0.66        2.92      2.95 o 
   3  -5   4        0.77        2.93      3.18 o 
   4  -5   4        0.37        4.08      3.78 o 
  -7  -4   4        3.33        4.06      2.13 o 
  -6  -4   4        0.00        4.70      1.80 o 
  -5  -4   4       49.16       69.33      3.14 o 
  -4  -4   4       32.75       33.79      4.49 o 
  -3  -4   4       31.91       30.06      0.75 o 
  -2  -4   4       36.69       37.50      1.88 o 
  -1  -4   4        5.94        4.78      1.19 o 
   0  -4   4      100.85      102.62      2.34 o 
   1  -4   4        2.00        0.55      0.83 o 
   2  -4   4       29.67       19.71      4.54 o 
   3  -4   4        0.17       -2.57      2.85 o 
   4  -4   4        6.14        5.62      3.48 o 
   5  -4   4        0.27        1.12      3.50 o 
  -7  -3   4        6.09        5.21      1.87 o 
  -6  -3   4        0.05       -0.07      1.22 o 
  -5  -3   4        0.36        1.77      1.03 o 
  -4  -3   4       17.40       13.08      1.15 o 
  -3  -3   4       39.59       34.68      3.11 o 
  -2  -3   4        0.33        0.20      1.12 o 
  -1  -3   4      263.11      276.32      3.57 o 
   0  -3   4       13.89       13.62      1.18 o 
   1  -3   4       18.84       19.30      1.70 o 
   2  -3   4        5.47        4.12      0.61 o 
   3  -3   4        2.63        0.71      1.14 o 
   4  -3   4        2.23        1.16      1.23 o 
   5  -3   4        5.31        5.67      1.80 o 
   6  -3   4        2.16        1.82      1.47 o 
  -7  -2   4        3.21        2.02      2.34 o 
  -6  -2   4        0.61        0.34      1.26 o 
  -5  -2   4       10.51       10.67      1.26 o 
  -4  -2   4      103.89      110.89      2.18 o 
  -3  -2   4        3.39        2.96      1.25 o 
  -2  -2   4       31.19       26.19      3.36 o 
  -1  -2   4       36.22       33.36      1.43 o 
   0  -2   4      336.26      337.16      2.97 o 
   1  -2   4      436.34      488.87     13.91 o 
   2  -2   4       57.32       50.98      2.29 o 
   3  -2   4        3.76        4.22      1.00 o 
   4  -2   4       11.94       13.57      1.34 o 
   5  -2   4       14.68       16.79      1.55 o 
   6  -2   4        0.00       -0.66      1.44 o 
  -7  -1   4        1.78       -1.70      2.42 o 
  -6  -1   4       19.67       20.58      1.59 o 
  -5  -1   4        4.97        5.82      1.11 o 
  -4  -1   4        9.77       11.46      1.14 o 
  -3  -1   4       35.05       36.62      1.67 o 
  -2  -1   4      402.81      411.35      4.00 o 
  -1  -1   4      171.89      165.35      2.75 o 
   0  -1   4      143.10      132.34      1.23 o 
   1  -1   4        3.26        2.85      0.48 o 
   2  -1   4       66.63       73.41      2.26 o 
   3  -1   4        0.83        0.60      0.43 o 
   4  -1   4       82.52       82.74      1.99 o 
   5  -1   4       58.25       63.26      2.06 o 
   6  -1   4        0.24        0.12      1.36 o 
   7  -1   4        0.39        0.80      1.53 o 
  -7   0   4        0.02        0.19      2.77 o 
  -6   0   4       38.91       31.76      2.99 o 
  -5   0   4        0.18        0.85      0.95 o 
  -4   0   4        5.94        3.75      1.07 o 
  -3   0   4        0.85       -0.49      0.96 o 
  -2   0   4        0.29        0.35      0.91 o 
  -1   0   4      282.77      285.34      3.83 o 
   0   0   4      353.87      331.94      9.31 o 
   1   0   4       12.50       11.72      1.35 o 
   2   0   4       34.79       36.74      4.31 o 
   3   0   4       37.83       39.66      3.79 o 
   4   0   4        4.80        5.49      0.98 o 
   5   0   4       42.50       41.11      1.60 o 
   6   0   4        2.32        0.62      1.25 o 
   7   0   4       11.23       14.95      1.75 o 
  -7   1   4        0.22       -0.16      2.66 o 
  -6   1   4        0.13        0.97      2.04 o 
  -5   1   4        0.18        0.81      1.10 o 
  -4   1   4        6.56        7.72      1.03 o 
  -3   1   4       50.22       49.00      1.34 o 
  -2   1   4      234.81      219.11      8.45 o 
  -1   1   4      377.59      418.70      1.39 o 
   0   1   4       51.87       53.87      1.65 o 
   1   1   4        7.93        8.40      0.56 o 
   2   1   4       23.88       22.96      0.79 o 
   3   1   4        3.53        2.97      0.61 o 
   4   1   4       18.22       20.26      1.26 o 
   5   1   4        0.64        0.66      0.81 o 
   6   1   4       18.97       20.03      1.62 o 
   7   1   4       18.49       24.10      1.94 o 
  -6   2   4        1.62        0.03      2.28 o 
  -5   2   4        3.43        3.49      2.18 o 
  -4   2   4       86.18       85.30      1.77 o 
  -3   2   4       22.88       22.87      1.03 o 
  -2   2   4      397.48      409.97      3.30 o 
  -1   2   4        0.46        0.27      0.63 o 
   0   2   4      165.72      145.39      1.32 o 
   1   2   4       33.38       28.54      0.77 o 
   2   2   4       85.98       94.34      1.14 o 
   3   2   4       12.94        8.93      1.19 o 
   4   2   4        0.31        0.96      0.81 o 
   5   2   4       15.96       17.54      1.26 o 
   6   2   4        7.30        8.10      1.16 o 
   7   2   4        1.93        1.66      1.22 o 
  -6   3   4        0.27       -0.93      2.74 o 
  -5   3   4        1.95        2.61      2.29 o 
  -4   3   4       96.39      101.45      4.03 o 
  -3   3   4       11.72       10.68      0.83 o 
  -2   3   4       36.76       31.50      1.43 o 
  -1   3   4        7.41        5.44      1.54 o 
   0   3   4        7.99        6.97      0.50 o 
   1   3   4       65.30       70.73      1.15 o 
   2   3   4        6.92        8.62      0.64 o 
   3   3   4       66.36       72.57      1.46 o 
   4   3   4      108.44      108.92      1.84 o 
   5   3   4        5.72        5.69      1.02 o 
   6   3   4       31.41       31.63      1.59 o 
   7   3   4        2.35        1.31      1.05 o 
   8   3   4        1.01        0.23      1.35 o 
  -6   4   4        0.01        0.11      2.93 o 
  -5   4   4        0.55        0.44      2.56 o 
  -4   4   4       17.52       17.26      1.94 o 
  -3   4   4       25.50       29.29      0.96 o 
  -2   4   4        0.02       -0.21      0.54 o 
  -1   4   4       44.10       36.84      2.58 o 
   0   4   4       28.50       32.40      2.14 o 
   1   4   4      231.08      247.42      1.96 o 
   2   4   4      882.93      995.15     10.70 o 
   3   4   4        2.86        2.33      0.67 o 
   4   4   4      151.88      185.24      2.49 o 
   5   4   4        0.20        1.15      0.87 o 
   6   4   4       44.44       40.18      1.68 o 
   7   4   4        0.51       -0.54      0.96 o 
   8   4   4        0.03       -0.73      1.12 o 
  -5   5   4        3.11        5.93      1.86 o 
  -4   5   4       42.39       42.55      2.48 o 
  -3   5   4        1.44       -0.20      1.40 o 
  -2   5   4       59.68       71.67      2.09 o 
  -1   5   4       63.75       72.86      2.13 o 
   0   5   4      166.37      181.79      4.88 o 
   1   5   4       15.50       12.49      0.69 o 
   2   5   4      125.21      126.84      1.58 o 
   3   5   4        9.33        7.68      0.61 o 
   4   5   4       65.66       70.75      1.71 o 
   5   5   4        1.72        1.81      1.01 o 
   6   5   4        0.00        0.35      0.92 o 
   7   5   4        2.71        0.61      1.03 o 
   8   5   4        6.32        3.47      1.23 o 
  -5   6   4       12.93       14.28      2.52 o 
  -4   6   4        9.27        7.81      1.90 o 
  -3   6   4       34.44       37.24      3.30 o 
  -2   6   4        9.96       11.26      1.55 o 
  -1   6   4        1.90        2.10      1.13 o 
   0   6   4      159.19      176.12      3.41 o 
   1   6   4      149.43      162.85      4.83 o 
   2   6   4        0.33        0.80      0.66 o 
   3   6   4      120.89      133.63      3.90 o 
   4   6   4        7.72        6.60      0.97 o 
   5   6   4        4.78        6.46      1.05 o 
   6   6   4        6.76        8.60      1.11 o 
   7   6   4        5.67        5.64      1.05 o 
  -4   7   4        2.21        2.42      2.06 o 
  -3   7   4        0.50        1.74      1.72 o 
  -2   7   4        0.05        0.59      1.80 o 
  -1   7   4       15.43       13.62      1.49 o 
   0   7   4      185.95      189.05      7.53 o 
   1   7   4       24.22       22.76      2.71 o 
   2   7   4       44.63       43.06      3.97 o 
   3   7   4        1.41        1.83      0.81 o 
   4   7   4       67.34       69.23      1.80 o 
   5   7   4        4.37        4.38      1.05 o 
   6   7   4        6.55        5.16      1.22 o 
   7   7   4        1.05        2.34      0.96 o 
  -3   8   4        2.49        5.19      3.84 o 
  -2   8   4        0.74       -0.21      2.76 o 
  -1   8   4       23.51       26.04      3.30 o 
   0   8   4       30.10       27.50      3.31 o 
   1   8   4       16.21       17.37      2.90 o 
   2   8   4        5.38        4.17      1.01 o 
   3   8   4       19.25       21.73      1.32 o 
   4   8   4        9.95        8.25      1.03 o 
   5   8   4        1.08        0.73      0.99 o 
   6   8   4        1.77        1.80      1.12 o 
   7   8   4        0.73        1.79      1.07 o 
  -2   9   4        4.22        8.80      3.61 o 
  -1   9   4        6.81       10.61      3.06 o 
   0   9   4        6.76        7.50      3.03 o 
   1   9   4        6.77       12.27      3.08 o 
   2   9   4        0.19        0.07      0.85 o 
   3   9   4        0.00        0.87      0.94 o 
   4   9   4        0.07        0.53      0.96 o 
   5   9   4        1.61        3.23      1.13 o 
   6   9   4        0.04        0.47      0.99 o 
  -1  10   4        2.90       11.01      4.08 o 
   0  10   4        3.76        4.04      3.51 o 
   1  10   4        1.77        5.22      3.33 o 
   2  10   4        0.05       -0.67      0.86 o 
   3  10   4        0.56       -0.13      0.97 o 
   4  10   4        1.62        1.32      0.99 o 
   5  10   4        3.55        5.14      1.20 o 
  -2  -8   5        0.04       -1.06      1.83 o 
  -4  -7   5        0.45        2.50      1.80 o 
  -3  -7   5        0.15        0.39      1.79 o 
  -2  -7   5        4.50        4.90      1.84 o 
  -1  -7   5        0.08        1.07      2.49 o 
   0  -7   5        6.23        6.96      5.10 o 
   1  -7   5        0.00       -1.57      4.73 o 
   2  -7   5        0.48        9.58      4.50 o 
  -5  -6   5        0.42        3.21      2.07 o 
  -4  -6   5        0.00       -0.31      1.89 o 
  -3  -6   5        4.41        2.98      1.88 o 
  -2  -6   5        5.96        7.43      1.56 o 
  -1  -6   5        4.63        6.68      1.46 o 
   0  -6   5        2.23        4.43      1.18 o 
   1  -6   5        2.76        3.29      4.33 o 
   2  -6   5       13.01       14.06      4.15 o 
   3  -6   5       13.97       14.68      4.51 o 
  -6  -5   5        1.52        1.58      2.06 o 
  -5  -5   5        2.37        6.96      1.90 o 
  -4  -5   5        5.35        4.81      1.71 o 
  -3  -5   5        1.75        2.04      1.51 o 
  -2  -5   5        2.18        2.00      1.35 o 
  -1  -5   5       16.92       13.96      1.53 o 
   0  -5   5        2.16        2.97      2.11 o 
   1  -5   5       65.94       53.09     11.31 o 
   2  -5   5        0.60        1.18      3.50 o 
   3  -5   5       31.16       30.69      4.72 o 
   4  -5   5        0.04       -2.92      3.80 o 
  -6  -4   5        4.83       10.58      2.39 o 
  -5  -4   5       10.77       15.34      2.03 o 
  -4  -4   5       21.08       20.23      1.98 o 
  -3  -4   5        6.84        6.80      1.55 o 
  -2  -4   5        1.27        1.80      1.33 o 
  -1  -4   5        3.22        2.45      1.26 o 
   0  -4   5        9.76        7.64      1.22 o 
   1  -4   5        8.02        5.14      0.97 o 
   2  -4   5        8.12        6.79      3.56 o 
   3  -4   5        7.63        8.77      3.37 o 
   4  -4   5        8.60        9.61      3.65 o 
   5  -4   5        0.80        2.65      3.43 o 
  -6  -3   5        0.17        0.10      1.31 o 
  -5  -3   5        3.82        4.29      1.50 o 
  -4  -3   5        1.83        0.89      1.52 o 
  -3  -3   5        1.61        0.84      1.43 o 
  -2  -3   5       56.18       57.86      2.20 o 
  -1  -3   5       38.92       38.09      1.80 o 
   0  -3   5        3.05        2.48      0.99 o 
   1  -3   5       22.56       23.83      1.45 o 
   2  -3   5       15.17       15.34      1.51 o 
   3  -3   5        0.63        1.24      1.24 o 
   4  -3   5        4.05        4.65      1.33 o 
   5  -3   5        0.03       -1.31      1.31 o 
  -7  -2   5        0.09       -1.02      2.38 o 
  -6  -2   5        8.14        7.85      2.06 o 
  -5  -2   5       32.03       31.40      3.81 o 
  -4  -2   5        0.09        0.51      0.96 o 
  -3  -2   5        9.07        9.04      1.50 o 
  -2  -2   5       17.53       11.27      3.04 o 
  -1  -2   5      165.50      160.65      2.84 o 
   0  -2   5       76.64       80.12      2.92 o 
   1  -2   5        3.01        2.85      0.66 o 
   2  -2   5        3.15        3.20      0.61 o 
   3  -2   5       47.92       61.31      1.93 o 
   4  -2   5       26.18       27.63      1.64 o 
   5  -2   5        0.04        0.40      1.31 o 
   6  -2   5        0.56        0.14      1.66 o 
  -7  -1   5        2.13        1.59      2.49 o 
  -6  -1   5        6.64        8.68      1.19 o 
  -5  -1   5        3.45        4.13      1.16 o 
  -4  -1   5       33.16       35.93      1.54 o 
  -3  -1   5        7.24        8.66      1.30 o 
  -2  -1   5        2.21        1.92      1.12 o 
  -1  -1   5       23.89       17.30      1.24 o 
   0  -1   5       32.75       28.01      0.76 o 
   1  -1   5        0.00        1.55      1.52 o 
   2  -1   5      112.16      106.73      5.85 o 
   3  -1   5        1.47        0.72      0.61 o 
   4  -1   5      148.32      157.01      4.45 o 
   5  -1   5        3.05        4.52      1.18 o 
   6  -1   5        2.08        2.49      1.46 o 
  -7   0   5        0.01       -1.64      2.54 o 
  -6   0   5        1.05        3.18      2.10 o 
  -5   0   5       11.42       12.30      1.24 o 
  -4   0   5        0.56        1.96      0.98 o 
  -3   0   5       22.49       23.56      1.50 o 
  -2   0   5      135.62      171.90      2.80 o 
  -1   0   5      105.44      103.05      1.11 o 
   0   0   5       84.29       73.67      1.31 o 
   1   0   5       40.74       40.28      0.79 o 
   2   0   5       31.53       25.05      2.13 o 
   3   0   5       78.52       84.68      1.72 o 
   4   0   5       68.47       72.75      1.87 o 
   5   0   5       29.79       27.73      1.49 o 
   6   0   5        1.01        0.98      1.27 o 
   7   0   5        2.51        4.43      1.64 o 
  -6   1   5        0.27        1.06      2.21 o 
  -5   1   5        7.17        7.17      1.37 o 
  -4   1   5       45.90       46.06      3.13 o 
  -3   1   5       10.52        8.08      1.20 o 
  -2   1   5       63.99       58.47      3.54 o 
  -1   1   5       43.94       43.44      0.96 o 
   0   1   5      339.87      325.26     13.71 o 
   1   1   5       12.50       10.41      0.66 o 
   2   1   5        0.02        0.47      0.63 o 
   3   1   5      151.93      165.95      4.57 o 
   4   1   5        0.03        0.26      0.75 o 
   5   1   5        1.39        1.07      1.10 o 
   6   1   5        1.76        1.52      1.30 o 
   7   1   5        3.52        3.97      1.44 o 
  -6   2   5        0.21        0.20      2.28 o 
  -5   2   5        8.53        6.88      2.36 o 
  -4   2   5        0.55        0.58      0.96 o 
  -3   2   5      149.07      149.50      2.17 o 
  -2   2   5       10.03        8.24      0.95 o 
  -1   2   5      142.36      150.07      6.66 o 
   0   2   5        0.00        0.20      0.41 o 
   1   2   5        0.23        0.06      0.51 o 
   2   2   5       89.53       87.88      1.42 o 
   3   2   5        0.93        0.22      0.53 o 
   4   2   5        0.12        0.26      0.57 o 
   5   2   5        1.49        1.90      1.04 o 
   6   2   5        0.41       -0.31      1.05 o 
   7   2   5        0.01       -1.03      1.29 o 
  -6   3   5        0.16       -0.56      2.32 o 
  -5   3   5       30.01       32.34      3.24 o 
  -4   3   5        4.45        4.79      2.15 o 
  -3   3   5      235.50      232.76      8.57 o 
  -2   3   5       13.05       12.75      1.00 o 
  -1   3   5       80.26       80.12      6.07 o 
   0   3   5       42.58       47.87      0.98 o 
   1   3   5      214.30      217.64      2.03 o 
   2   3   5        2.43        2.30      0.38 o 
   3   3   5       29.69       33.62      1.18 o 
   4   3   5        0.87        0.52      0.83 o 
   5   3   5       13.27        9.09      1.13 o 
   6   3   5        0.96        0.09      1.07 o 
   7   3   5        0.04       -1.12      1.12 o 
  -6   4   5        0.00       -0.59      2.67 o 
  -5   4   5        0.51        0.46      2.34 o 
  -4   4   5        9.54        8.05      2.31 o 
  -3   4   5      137.05      142.85      5.24 o 
  -2   4   5       10.69        9.49      0.78 o 
  -1   4   5       39.98       35.45      2.55 o 
   0   4   5        0.20        0.19      0.47 o 
   1   4   5      125.34      131.57      1.73 o 
   2   4   5       12.87       10.70      0.61 o 
   3   4   5       12.78       15.87      0.99 o 
   4   4   5        4.52        4.41      0.92 o 
   5   4   5       81.38       72.30      1.83 o 
   6   4   5        9.43        9.68      1.25 o 
   7   4   5        1.97       -0.10      1.07 o 
  -5   5   5        2.70       -0.72      2.32 o 
  -4   5   5        0.92       -1.33      2.07 o 
  -3   5   5        0.30        0.32      1.51 o 
  -2   5   5        0.02       -0.12      0.70 o 
  -1   5   5      157.60      166.10      6.43 o 
   0   5   5        2.34        1.11      1.55 o 
   1   5   5        1.42        1.49      0.56 o 
   2   5   5       39.54       38.51      1.27 o 
   3   5   5       17.70       20.26      1.03 o 
   4   5   5       15.56       14.39      1.15 o 
   5   5   5        1.59        0.91      0.89 o 
   6   5   5        0.01       -0.38      0.92 o 
   7   5   5        1.24        3.24      1.15 o 
  -5   6   5        1.07       -0.19      2.83 o 
  -4   6   5        3.51        8.42      2.04 o 
  -3   6   5       25.84       22.93      2.03 o 
  -2   6   5       17.46       14.30      1.72 o 
  -1   6   5       11.27        9.86      1.38 o 
   0   6   5       35.41       35.57      1.58 o 
   1   6   5       19.02       18.25      1.94 o 
   2   6   5       78.42       80.84      1.76 o 
   3   6   5       47.45       43.49      7.35 o 
   4   6   5        0.65        1.57      0.87 o 
   5   6   5       76.80       87.57      2.22 o 
   6   6   5        5.57        6.99      1.12 o 
   7   6   5        0.93        0.00      0.96 o 
  -4   7   5        0.94        1.25      1.98 o 
  -3   7   5        2.14        3.30      1.71 o 
  -2   7   5       12.95       15.02      1.82 o 
  -1   7   5      115.28      117.71      8.88 o 
   0   7   5        6.93        7.90      1.87 o 
   1   7   5        4.42        4.88      0.67 o 
   2   7   5       13.29       10.33      0.95 o 
   3   7   5      112.23      114.85      2.19 o 
   4   7   5        3.97        2.88      0.99 o 
   5   7   5        6.51        7.50      1.11 o 
   6   7   5        0.12        0.75      1.08 o 
   7   7   5        3.11        2.68      1.10 o 
  -3   8   5        1.37        1.25      3.68 o 
  -2   8   5        7.09        4.14      2.87 o 
  -1   8   5        0.04        1.37      2.33 o 
   0   8   5        7.71        5.55      2.44 o 
   1   8   5        5.72        5.68      0.95 o 
   2   8   5        0.00        0.09      0.81 o 
   3   8   5        9.03        7.08      1.06 o 
   4   8   5        1.42        0.42      0.96 o 
   5   8   5        0.02       -0.31      1.03 o 
   6   8   5        0.65        0.18      1.20 o 
   7   8   5        0.12       -0.33      1.13 o 
  -2   9   5       33.42       37.92      4.89 o 
  -1   9   5        3.00        3.80      2.96 o 
   0   9   5       17.45       15.39      3.22 o 
   1   9   5        0.15       -0.57      2.52 o 
   2   9   5        8.13        8.68      1.07 o 
   3   9   5        2.50        2.07      1.02 o 
   4   9   5        0.73        0.98      0.96 o 
   5   9   5        0.07       -0.53      1.07 o 
   6   9   5        2.46        3.03      1.28 o 
  -1  10   5        3.73        6.98      3.55 o 
   0  10   5        0.01       -2.13      3.38 o 
   1  10   5        2.71        3.26      1.09 o 
   2  10   5        2.18        3.23      1.14 o 
   3  10   5        0.07        1.09      0.99 o 
   4  10   5        0.08       -0.21      1.02 o 
   5  10   5        3.58        5.71      1.22 o 
  -3  -7   6        1.98        4.84      2.04 o 
  -2  -7   6        0.61        4.78      2.01 o 
  -1  -7   6        0.01        0.54      1.83 o 
   0  -7   6        2.34       11.32      5.65 o 
  -4  -6   6        1.59        6.17      2.06 o 
  -3  -6   6        0.01        0.09      1.51 o 
  -2  -6   6        0.03       -0.02      1.40 o 
  -1  -6   6        3.98        5.23      1.27 o 
   0  -6   6        0.00        1.33      1.23 o 
   1  -6   6        1.07        0.03      4.70 o 
   2  -6   6        3.72       -4.49      4.49 o 
  -5  -5   6        1.31        8.19      1.81 o 
  -4  -5   6        0.29       -1.39      1.52 o 
  -3  -5   6        1.14        0.80      1.32 o 
  -2  -5   6        0.26       -0.03      1.42 o 
  -1  -5   6        0.17       -0.01      1.24 o 
   0  -5   6       31.02       21.19      1.64 o 
   1  -5   6        1.64       -3.59      3.90 o 
   2  -5   6       20.75       25.93      4.56 o 
   3  -5   6        0.60        2.57      4.30 o 
  -6  -4   6        0.11        3.19      2.11 o 
  -5  -4   6       12.85       12.49      2.02 o 
  -4  -4   6        9.47        8.41      1.81 o 
  -3  -4   6        5.55        2.27      1.43 o 
  -2  -4   6        0.32       -0.17      1.31 o 
  -1  -4   6       15.59       13.30      1.55 o 
   0  -4   6        0.27        0.58      1.05 o 
   1  -4   6        0.71       -0.27      0.91 o 
   2  -4   6        2.43        2.94      3.47 o 
   3  -4   6        0.38        0.41      3.37 o 
   4  -4   6        0.05        1.82      3.89 o 
  -6  -3   6        0.76        5.48      1.72 o 
  -5  -3   6        2.38        3.29      1.16 o 
  -4  -3   6       16.43       15.89      1.83 o 
  -3  -3   6        5.80        7.95      1.67 o 
  -2  -3   6       20.28       18.73      1.69 o 
  -1  -3   6       87.40       89.64      2.54 o 
   0  -3   6       11.65       12.33      1.34 o 
   1  -3   6       12.60       10.25      1.18 o 
   2  -3   6       53.92       59.61      3.62 o 
   3  -3   6        4.28        3.57      1.29 o 
   4  -3   6        0.08        0.44      1.38 o 
   5  -3   6       10.22       10.89      3.74 o 
  -6  -2   6        4.47        6.47      1.89 o 
  -5  -2   6        3.77        4.88      1.19 o 
  -4  -2   6       18.64       17.69      1.93 o 
  -3  -2   6        5.24        6.45      1.49 o 
  -2  -2   6      102.62      117.06      2.90 o 
  -1  -2   6      132.45      131.04      2.89 o 
   0  -2   6       93.42      100.27      1.87 o 
   1  -2   6       56.58       57.09      7.17 o 
   2  -2   6        0.27        0.55      0.88 o 
   3  -2   6       14.90       13.37      1.96 o 
   4  -2   6        2.92        2.87      1.42 o 
   5  -2   6        2.43        3.92      1.41 o 
   6  -2   6        0.02        0.32      1.74 o 
  -6  -1   6        0.03        0.44      1.35 o 
  -5  -1   6        1.10       -1.12      2.51 o 
  -4  -1   6        5.80        6.49      1.56 o 
  -3  -1   6        0.15       -0.20      1.31 o 
  -2  -1   6       68.98       69.87      2.29 o 
  -1  -1   6       72.82       71.34      2.11 o 
   0  -1   6        0.75        0.85      0.57 o 
   1  -1   6       10.35        9.51      0.98 o 
   2  -1   6       83.19       82.00      1.83 o 
   3  -1   6      117.53      122.34      2.37 o 
   4  -1   6       23.15       23.80      2.39 o 
   5  -1   6       29.88       32.06      2.08 o 
   6  -1   6        0.05       -0.33      1.61 o 
  -6   0   6       14.80       15.75      2.49 o 
  -5   0   6        0.05       -0.89      1.09 o 
  -4   0   6        9.70        8.22      1.17 o 
  -3   0   6       72.61       69.25      2.30 o 
  -2   0   6       69.58       69.12      2.11 o 
  -1   0   6       21.30       22.91      1.59 o 
   0   0   6      157.20      161.14      1.44 o 
   1   0   6       14.34       12.24      1.69 o 
   2   0   6        1.74        0.88      0.56 o 
   3   0   6        1.08        0.59      0.55 o 
   4   0   6       22.48       20.14      1.53 o 
   5   0   6       47.48       54.07      2.21 o 
   6   0   6        0.02        1.15      1.38 o 
   7   0   6        0.07        1.15      1.62 o 
  -6   1   6        1.07        1.74      2.21 o 
  -5   1   6        0.75        0.65      1.06 o 
  -4   1   6        1.86        2.12      1.06 o 
  -3   1   6        5.46        4.67      1.29 o 
  -2   1   6        7.57        8.61      1.17 o 
  -1   1   6      367.96      384.51     15.88 o 
   0   1   6        0.86        0.83      0.40 o 
   1   1   6      163.55      169.60      3.66 o 
   2   1   6       79.99       72.40      1.48 o 
   3   1   6        9.78        7.96      0.99 o 
   4   1   6       22.42       22.24      1.15 o 
   5   1   6       32.46       35.00      1.76 o 
   6   1   6        0.09        1.21      1.44 o 
   7   1   6        5.74        9.04      1.66 o 
  -6   2   6        0.20        3.00      2.26 o 
  -5   2   6        0.00        1.59      2.13 o 
  -4   2   6        8.67        7.22      1.09 o 
  -3   2   6       49.20       43.41      1.76 o 
  -2   2   6        0.68        0.15      0.31 o 
  -1   2   6        0.92        1.79      0.45 o 
   0   2   6        3.74        3.78      0.66 o 
   1   2   6       16.58       13.10      0.78 o 
   2   2   6       40.06       36.00      1.08 o 
   3   2   6       44.00       43.86      1.15 o 
   4   2   6       27.85       28.67      1.35 o 
   5   2   6        9.89       12.09      1.30 o 
   6   2   6        0.84        1.00      1.17 o 
   7   2   6        3.02        5.46      1.50 o 
  -6   3   6        1.31        2.11      2.71 o 
  -5   3   6        4.09        3.89      2.16 o 
  -4   3   6      100.77      100.68      2.16 o 
  -3   3   6        1.73        1.18      0.88 o 
  -2   3   6       78.08       79.82      1.00 o 
  -1   3   6       11.39        9.67      0.52 o 
   0   3   6      324.54      335.41      2.39 o 
   1   3   6       26.91       25.35      0.89 o 
   2   3   6        8.28        6.65      0.76 o 
   3   3   6       60.08       56.74      1.47 o 
   4   3   6        5.01        3.31      0.96 o 
   5   3   6       19.64       19.24      1.39 o 
   6   3   6        0.39        0.29      1.06 o 
   7   3   6        0.16        0.01      1.14 o 
  -5   4   6        0.11       -0.68      2.20 o 
  -4   4   6       59.11       59.42      3.78 o 
  -3   4   6        0.57       -0.09      0.88 o 
  -2   4   6       22.72       20.66      1.27 o 
  -1   4   6       10.09        7.98      0.56 o 
   0   4   6        4.75        4.42      0.64 o 
   1   4   6       52.93       51.11      1.18 o 
   2   4   6        5.12        7.58      0.75 o 
   3   4   6        0.12       -0.12      0.81 o 
   4   4   6       33.55       31.52      1.36 o 
   5   4   6        3.76        3.50      1.04 o 
   6   4   6       11.56       10.59      1.33 o 
   7   4   6        1.71       -0.44      1.08 o 
  -5   5   6        4.34        3.49      2.64 o 
  -4   5   6        0.67        0.60      2.19 o 
  -3   5   6       12.54       10.49      2.21 o 
  -2   5   6       19.06       21.16      1.14 o 
  -1   5   6        6.39        6.78      2.24 o 
   0   5   6      130.10      120.46      1.66 o 
   1   5   6        1.47        1.37      0.64 o 
   2   5   6       29.34       29.16      1.12 o 
   3   5   6       26.46       25.71      1.19 o 
   4   5   6       45.81       48.06      1.68 o 
   5   5   6        0.91        1.63      1.05 o 
   6   5   6        1.36        0.19      1.11 o 
   7   5   6        0.22        2.10      1.09 o 
  -4   6   6        0.38       -1.46      2.38 o 
  -3   6   6        0.09        0.44      1.38 o 
  -2   6   6       12.21       11.77      1.87 o 
  -1   6   6        0.48        0.21      1.21 o 
   0   6   6      204.46      200.88      8.91 o 
   1   6   6       23.50       21.07      0.97 o 
   2   6   6        8.55        7.00      0.93 o 
   3   6   6       46.64       48.04      1.57 o 
   4   6   6       46.80       48.13      1.71 o 
   5   6   6        0.76        1.77      1.08 o 
   6   6   6        0.11        2.03      1.03 o 
   7   6   6        2.46        2.21      1.05 o 
  -4   7   6        0.20       -1.52      2.10 o 
  -3   7   6        0.01       -0.05      1.63 o 
  -2   7   6        4.39        3.57      1.54 o 
  -1   7   6       32.33       32.54      1.99 o 
   0   7   6       26.02       25.92      2.82 o 
   1   7   6       40.65       38.30      1.31 o 
   2   7   6      132.59      134.67      2.01 o 
   3   7   6       11.00       10.85      1.15 o 
   4   7   6       25.38       26.23      1.42 o 
   5   7   6        7.67        8.21      1.30 o 
   6   7   6        0.40        1.46      1.13 o 
   7   7   6        0.73        0.30      1.03 o 
  -3   8   6        0.67        0.60      1.89 o 
  -2   8   6        8.12        9.13      1.78 o 
  -1   8   6        3.07        6.59      2.67 o 
   0   8   6       45.88       37.13      3.73 o 
   1   8   6        0.04        0.51      0.82 o 
   2   8   6        4.82        5.48      0.99 o 
   3   8   6        4.72        5.28      1.06 o 
   4   8   6        2.34        0.50      0.97 o 
   5   8   6        1.30        1.06      1.07 o 
   6   8   6        5.85        7.79      1.35 o 
  -2   9   6        5.32        7.55      3.63 o 
  -1   9   6        3.71        6.27      2.82 o 
   0   9   6       21.65       26.39      3.53 o 
   1   9   6       65.93       68.36      5.20 o 
   2   9   6        2.10        1.39      1.04 o 
   3   9   6        8.24        9.20      1.20 o 
   4   9   6        0.05       -0.17      1.05 o 
   5   9   6        4.00        4.53      1.23 o 
   6   9   6        0.50       -0.41      1.27 o 
  -1  10   6       23.55       25.13      4.37 o 
   0  10   6        0.61        0.03      3.25 o 
   1  10   6       15.07       13.73      1.87 o 
   2  10   6        0.51        0.41      1.12 o 
   3  10   6        0.03       -0.13      1.00 o 
   4  10   6        1.81        2.62      1.05 o 
   5  10   6        0.02        0.96      1.12 o 
  -3  -6   7        0.01        1.56      1.69 o 
  -2  -6   7        3.33        5.34      1.55 o 
  -1  -6   7        1.02        0.88      1.43 o 
   0  -6   7        1.98        5.76      5.85 o 
   1  -6   7        1.37        1.80      5.48 o 
  -4  -5   7        0.10        0.35      1.61 o 
  -3  -5   7        0.00       -0.40      1.48 o 
  -2  -5   7        0.44       -1.45      1.45 o 
  -1  -5   7        0.00        0.72      1.23 o 
   0  -5   7        0.06       -0.18      1.18 o 
   1  -5   7        3.57        7.52      4.55 o 
   2  -5   7        0.00        0.18      4.68 o 
   3  -5   7        5.16        2.83      4.53 o 
  -5  -4   7        0.22        1.74      1.79 o 
  -4  -4   7        4.99        3.62      1.66 o 
  -3  -4   7        0.32        0.23      1.54 o 
  -2  -4   7        4.12        2.61      1.48 o 
  -1  -4   7        0.03        0.44      1.18 o 
   0  -4   7       13.42       11.08      1.38 o 
   1  -4   7       12.01        9.72      2.16 o 
   2  -4   7        3.77       -2.68      3.94 o 
   3  -4   7        0.09       -1.31      3.84 o 
   4  -4   7        9.52        8.87      4.29 o 
  -5  -3   7        0.14       -0.99      1.76 o 
  -4  -3   7        8.77        9.90      1.73 o 
  -3  -3   7        0.50        0.39      1.40 o 
  -2  -3   7       16.48       15.47      1.71 o 
  -1  -3   7       12.19        8.54      1.32 o 
   0  -3   7        8.44        8.12      1.34 o 
   1  -3   7        6.20        4.76      1.25 o 
   2  -3   7       14.57       14.86      2.88 o 
   3  -3   7        0.02        1.30      3.57 o 
   4  -3   7        6.58        5.77      1.64 o 
   5  -3   7        0.70       -0.39      1.87 o 
  -6  -2   7        0.07        0.87      1.35 o 
  -5  -2   7        7.49        8.98      1.34 o 
  -4  -2   7        0.55       -0.31      1.49 o 
  -3  -2   7        0.15       -0.20      1.46 o 
  -2  -2   7       69.43       65.15      2.51 o 
  -1  -2   7      112.40      116.03      2.98 o 
   0  -2   7       13.75       14.35      0.91 o 
   1  -2   7        9.13        7.69      1.89 o 
   2  -2   7       18.81       17.88      2.32 o 
   3  -2   7       20.60       24.07      3.19 o 
   4  -2   7        2.16        4.18      1.40 o 
   5  -2   7        1.77        1.53      1.61 o 
  -6  -1   7        3.16        0.62      1.28 o 
  -5  -1   7        2.95        3.11      1.17 o 
  -4  -1   7       14.03       15.71      1.83 o 
  -3  -1   7        1.55        1.32      1.41 o 
  -2  -1   7       53.80       62.60      2.47 o 
  -1  -1   7      108.57      107.85      2.78 o 
   0  -1   7      102.61      105.47      2.60 o 
   1  -1   7        0.75        0.59      0.67 o 
   2  -1   7        3.66        4.53      1.37 o 
   3  -1   7        0.02        0.35      0.68 o 
   4  -1   7       34.12       31.44      2.55 o 
   5  -1   7        9.23       12.99      1.76 o 
   6  -1   7        0.12       -1.08      1.59 o 
  -6   0   7        0.62        2.80      2.28 o 
  -5   0   7        0.05        0.69      1.11 o 
  -4   0   7       29.09       29.44      2.08 o 
  -3   0   7        0.07        0.13      1.30 o 
  -2   0   7        4.94        2.17      1.28 o 
  -1   0   7        0.90        0.83      0.46 o 
   0   0   7       38.37       42.04      3.55 o 
   1   0   7        4.72        3.06      0.64 o 
   2   0   7        7.35        5.10      1.59 o 
   3   0   7        2.18        0.96      0.63 o 
   4   0   7      102.02       90.14      9.88 o 
   5   0   7       10.71       10.39      1.65 o 
   6   0   7        0.03       -0.15      1.51 o 
  -6   1   7        0.00       -0.92      2.35 o 
  -5   1   7        4.61        5.14      1.27 o 
  -4   1   7        0.35       -0.60      1.04 o 
  -3   1   7       19.42       19.05      1.72 o 
  -2   1   7        0.01        0.52      1.18 o 
  -1   1   7       41.05       40.73      0.69 o 
   0   1   7       11.31       12.25      0.57 o 
   1   1   7        2.08        1.25      0.52 o 
   2   1   7       17.71       17.40      2.13 o 
   3   1   7       21.52       18.33      1.12 o 
   4   1   7        3.77        1.74      1.20 o 
   5   1   7        1.64        0.49      1.33 o 
   6   1   7        1.56        1.35      1.52 o 
   7   1   7        1.67        1.61      1.56 o 
  -6   2   7        4.48        4.76      2.64 o 
  -5   2   7        2.20        4.47      2.25 o 
  -4   2   7        5.90        9.98      1.28 o 
  -3   2   7        2.86        3.54      1.33 o 
  -2   2   7       19.96       18.65      1.43 o 
  -1   2   7        4.27        4.12      0.44 o 
   0   2   7        0.53        0.93      0.46 o 
   1   2   7       31.47       29.15      0.79 o 
   2   2   7       20.90       16.96      0.99 o 
   3   2   7       64.42       64.33      1.52 o 
   4   2   7       28.58       29.03      1.47 o 
   5   2   7        6.79        4.41      1.29 o 
   6   2   7        1.04        1.37      1.30 o 
   7   2   7        1.96        0.68      1.56 o 
  -5   3   7       14.98       14.58      2.87 o 
  -4   3   7        2.76        4.45      1.08 o 
  -3   3   7       66.00       59.77      2.11 o 
  -2   3   7       13.90       14.98      0.58 o 
  -1   3   7       50.05       55.33      3.25 o 
   0   3   7       24.31       26.11      0.74 o 
   1   3   7       14.91       12.77      0.82 o 
   2   3   7       24.79       26.42      1.12 o 
   3   3   7        1.34        0.15      0.82 o 
   4   3   7       70.75       68.03      1.93 o 
   5   3   7        1.59        0.79      1.12 o 
   6   3   7        0.33       -0.17      1.24 o 
   7   3   7        0.47       -0.68      1.28 o 
  -5   4   7        0.39        3.55      2.28 o 
  -4   4   7        0.52        1.81      2.20 o 
  -3   4   7       46.43       42.59      4.16 o 
  -2   4   7       42.47       40.02      0.90 o 
  -1   4   7       21.73       16.36      0.71 o 
   0   4   7        4.86        4.03      0.63 o 
   1   4   7        6.42        7.89      0.76 o 
   2   4   7        0.03        0.61      0.70 o 
   3   4   7       50.87       49.17      1.54 o 
   4   4   7       17.85       14.42      1.11 o 
   5   4   7       19.51       16.12      1.35 o 
   6   4   7        0.33        0.25      1.12 o 
   7   4   7        0.89        1.50      1.20 o 
  -5   5   7        6.57       10.11      2.71 o 
  -4   5   7        3.86        5.92      2.02 o 
  -3   5   7       22.10       24.56      2.57 o 
  -2   5   7        0.04        0.09      0.89 o 
  -1   5   7      149.79      142.04      2.02 o 
   0   5   7        3.03        3.04      0.74 o 
   1   5   7        4.92        3.83      0.76 o 
   2   5   7       23.87       24.43      1.14 o 
   3   5   7       65.37       65.67      1.80 o 
   4   5   7        4.89        5.12      1.16 o 
   5   5   7        7.22        4.79      1.05 o 
   6   5   7        0.00        0.52      1.06 o 
   7   5   7        5.80        8.53      1.36 o 
  -4   6   7        2.38        5.20      2.43 o 
  -3   6   7        8.67        7.46      2.36 o 
  -2   6   7        9.33        8.87      1.04 o 
  -1   6   7       14.61       13.20      1.03 o 
   0   6   7        0.02        0.28      0.83 o 
   1   6   7       12.14        9.76      0.98 o 
   2   6   7       10.55       10.29      1.04 o 
   3   6   7        3.28        2.57      0.91 o 
   4   6   7       21.36       22.46      1.45 o 
   5   6   7       16.27       17.02      1.45 o 
   6   6   7        1.06        0.08      0.98 o 
   7   6   7        7.52       10.98      1.45 o 
  -3   7   7        4.67        5.06      2.25 o 
  -2   7   7        4.87        4.53      1.51 o 
  -1   7   7       16.71       15.85      1.97 o 
   0   7   7        0.65        1.00      0.83 o 
   1   7   7        0.86       -0.20      0.73 o 
   2   7   7        2.84        2.07      0.94 o 
   3   7   7       31.93       32.22      1.52 o 
   4   7   7        0.17       -0.58      1.05 o 
   5   7   7        8.06        8.89      1.37 o 
   6   7   7        0.36        1.18      1.08 o 
   7   7   7        0.20       -0.63      1.15 o 
  -3   8   7        0.02        0.96      1.92 o 
  -2   8   7        8.15        5.89      1.98 o 
  -1   8   7        0.26        3.76      2.33 o 
   0   8   7       14.41       11.66      1.04 o 
   1   8   7        6.81        7.00      0.95 o 
   2   8   7        1.13        0.92      0.92 o 
   3   8   7       38.51       34.04      1.54 o 
   4   8   7        0.29        0.94      1.04 o 
   5   8   7        0.30        0.84      1.20 o 
   6   8   7        2.76        3.23      1.30 o 
  -2   9   7       11.51        8.66      3.46 o 
  -1   9   7        0.37       -0.98      2.83 o 
   0   9   7       30.18       30.27      1.47 o 
   1   9   7        4.02        4.86      1.54 o 
   2   9   7        5.91        4.96      1.15 o 
   3   9   7        0.97        1.05      1.08 o 
   4   9   7        0.01        0.00      1.01 o 
   5   9   7        2.51        1.44      1.11 o 
   6   9   7        0.15        0.62      1.34 o 
   0  10   7        3.02        2.80      1.09 o 
   1  10   7        6.87        4.58      1.27 o 
   2  10   7        8.17        7.54      1.39 o 
   3  10   7        0.04        0.55      1.12 o 
   4  10   7        0.66        2.23      1.16 o 
   5  10   7        6.39        8.13      1.43 o 
  -3  -5   8        0.39        0.34      1.59 o 
  -2  -5   8        5.54        2.67      1.56 o 
  -1  -5   8        1.13        0.54      1.45 o 
   0  -5   8        3.95        3.30      1.37 o 
   1  -5   8        5.02       15.40      5.23 o 
   2  -5   8        0.05       -4.84      5.18 o 
  -4  -4   8        0.95       -0.96      1.67 o 
  -3  -4   8        0.39        1.32      1.39 o 
  -2  -4   8        1.68        0.73      1.49 o 
  -1  -4   8        9.01        6.87      1.59 o 
   0  -4   8        0.13        1.72      1.15 o 
   1  -4   8        0.00       -0.34      1.69 o 
   2  -4   8        0.42       -4.36      4.36 o 
   3  -4   8        8.29        8.88      4.30 o 
  -5  -3   8        1.46       -1.71      1.71 o 
  -4  -3   8        3.49        4.87      1.67 o 
  -3  -3   8        0.00       -0.62      1.48 o 
  -2  -3   8        0.44        2.00      1.52 o 
  -1  -3   8        7.02        8.48      1.50 o 
   0  -3   8        0.53        2.11      1.35 o 
   1  -3   8        0.11       -0.09      1.06 o 
   2  -3   8        6.15        6.35      2.17 o 
   3  -3   8        4.09        3.21      1.42 o 
   4  -3   8        1.19        1.06      1.96 o 
  -5  -2   8        0.16        0.13      1.23 o 
  -4  -2   8        0.53        0.60      1.54 o 
  -3  -2   8        0.13        0.75      1.51 o 
  -2  -2   8       24.36       21.22      1.84 o 
  -1  -2   8       29.19       25.96      1.96 o 
   0  -2   8       11.35        7.32      1.40 o 
   1  -2   8        6.88        6.89      1.46 o 
   2  -2   8        8.79        8.31      1.00 o 
   3  -2   8        0.66        1.28      1.35 o 
   4  -2   8       11.48       14.35      2.73 o 
   5  -2   8       13.28       14.62      2.18 o 
  -5  -1   8        0.22        0.15      1.22 o 
  -4  -1   8        1.54        2.75      1.55 o 
  -3  -1   8        0.08       -0.28      1.42 o 
  -2  -1   8       10.29        9.37      1.70 o 
  -1  -1   8       88.28       88.07      2.78 o 
   0  -1   8        7.91        9.76      1.97 o 
   1  -1   8        0.04        0.25      0.75 o 
   2  -1   8        8.12        7.71      1.48 o 
   3  -1   8       61.66       64.10      3.51 o 
   4  -1   8        2.76        4.11      1.50 o 
   5  -1   8        0.86        2.36      1.56 o 
  -5   0   8        0.01        0.41      1.24 o 
  -4   0   8        0.82       -0.90      1.55 o 
  -3   0   8       36.22       33.08      2.18 o 
  -2   0   8        0.93       -0.41      1.30 o 
  -1   0   8       84.23       94.92      2.65 o 
   0   0   8       41.72       44.33      1.08 o 
   1   0   8       10.90       10.54      1.11 o 
   2   0   8        3.12        2.02      0.78 o 
   3   0   8        2.02        1.25      0.72 o 
   4   0   8       14.22        9.80      1.80 o 
   5   0   8        0.06        1.49      1.37 o 
   6   0   8        0.01        1.67      1.64 o 
  -5   1   8        1.84        2.26      1.20 o 
  -4   1   8        0.29        0.78      1.30 o 
  -3   1   8       34.18       34.30      2.10 o 
  -2   1   8        0.88        0.72      1.24 o 
  -1   1   8        7.68        6.72      1.38 o 
   0   1   8        1.64        1.88      0.54 o 
   1   1   8       60.62       65.72      1.20 o 
   2   1   8       34.12       27.84      0.99 o 
   3   1   8       47.79       46.12      1.27 o 
   4   1   8        6.65        6.15      0.89 o 
   5   1   8        0.40        0.25      1.35 o 
   6   1   8        0.61        1.52      1.67 o 
  -5   2   8        4.69        1.88      2.18 o 
  -4   2   8        3.53        3.09      1.15 o 
  -3   2   8        1.48        1.62      1.36 o 
  -2   2   8       40.94       40.32      1.96 o 
  -1   2   8        9.36        5.78      1.02 o 
   0   2   8       70.45       70.37      2.08 o 
   1   2   8        2.83        2.01      0.74 o 
   2   2   8       72.36       72.27      1.32 o 
   3   2   8       37.88       36.24      1.51 o 
   4   2   8        7.59        7.32      1.31 o 
   5   2   8        9.44        9.00      1.39 o 
   6   2   8        0.21       -0.68      1.23 o 
  -5   3   8       16.28       17.57      2.96 o 
  -4   3   8        0.91        0.56      1.14 o 
  -3   3   8       11.12       12.62      1.56 o 
  -2   3   8        0.26       -0.04      1.17 o 
  -1   3   8      110.61      112.90      2.86 o 
   0   3   8      115.80      121.95      3.24 o 
   1   3   8       16.46       17.91      0.97 o 
   2   3   8        0.04       -0.29      0.75 o 
   3   3   8       61.71       64.11      1.81 o 
   4   3   8        7.97        8.31      1.30 o 
   5   3   8        9.54        6.22      1.28 o 
   6   3   8        0.27        0.82      1.19 o 
   7   3   8        0.62        1.49      1.35 o 
  -5   4   8        2.38        5.63      2.85 o 
  -4   4   8       23.36       19.26      2.65 o 
  -3   4   8        3.72        4.17      2.02 o 
  -2   4   8        0.01        0.39      1.06 o 
  -1   4   8       24.85       22.98      2.55 o 
   0   4   8       24.58       26.19      0.87 o 
   1   4   8        0.04        0.31      0.72 o 
   2   4   8       68.35       71.35      1.71 o 
   3   4   8        2.04        1.96      0.96 o 
   4   4   8        1.83        1.88      1.10 o 
   5   4   8       16.92       17.31      1.51 o 
   6   4   8        0.22       -0.50      1.18 o 
   7   4   8        3.35        3.95      1.40 o 
  -4   5   8        0.27        3.15      2.29 o 
  -3   5   8        0.03        0.54      2.18 o 
  -2   5   8       35.27       34.66      1.76 o 
  -1   5   8       10.43       12.06      0.77 o 
   0   5   8      103.22       92.20      1.73 o 
   1   5   8       50.67       52.41      1.41 o 
   2   5   8       64.24       62.66      1.68 o 
   3   5   8        1.33        1.00      0.96 o 
   4   5   8       17.52       16.57      1.41 o 
   5   5   8        8.85        6.79      1.18 o 
   6   5   8        0.01        1.28      1.26 o 
   7   5   8        7.46        7.50      1.39 o 
  -4   6   8        0.08       -1.73      2.54 o 
  -3   6   8        1.70       -0.70      2.13 o 
  -2   6   8        0.71        0.94      0.93 o 
  -1   6   8        0.01       -0.08      0.68 o 
   0   6   8      108.78      103.94      1.96 o 
   1   6   8        4.76        4.89      0.90 o 
   2   6   8        7.44        5.99      0.96 o 
   3   6   8        1.16        0.43      1.02 o 
   4   6   8       50.57       52.53      1.92 o 
   5   6   8        0.05       -0.29      1.12 o 
   6   6   8        0.23        0.16      1.07 o 
   7   6   8        2.68        3.03      1.23 o 
  -3   7   8        6.36        5.08      2.52 o 
  -2   7   8        2.88        2.11      1.87 o 
  -1   7   8        0.09       -0.20      0.73 o 
   0   7   8       19.39       17.50      1.22 o 
   1   7   8        1.02        1.17      0.88 o 
   2   7   8        6.88        5.86      1.09 o 
   3   7   8        0.34       -0.58      1.01 o 
   4   7   8        2.39        2.11      1.14 o 
   5   7   8       11.29       12.44      1.44 o 
   6   7   8        0.19       -0.44      1.08 o 
  -2   8   8        1.31        2.59      2.12 o 
  -1   8   8        0.83        1.11      0.76 o 
   0   8   8        2.79        3.09      1.04 o 
   1   8   8        2.93        2.04      1.03 o 
   2   8   8       12.29       12.41      1.22 o 
   3   8   8        2.75        2.96      1.12 o 
   4   8   8        0.17        0.88      1.13 o 
   5   8   8        5.21        7.53      1.34 o 
   6   8   8        0.56        1.61      1.26 o 
  -1   9   8        2.63        3.73      1.65 o 
   0   9   8        6.99        9.89      1.15 o 
   1   9   8       14.31       13.69      1.40 o 
   2   9   8        1.59        1.49      1.14 o 
   3   9   8        0.36       -0.17      1.06 o 
   4   9   8        0.02        0.14      1.02 o 
   5   9   8        0.36        0.40      1.17 o 
   0  10   8        6.06        8.65      1.40 o 
   1  10   8       20.34       16.91      1.51 o 
   2  10   8        6.40        7.30      1.31 o 
   3  10   8        1.60        2.27      1.10 o 
   4  10   8        1.77        3.03      1.30 o 
  -1  -5   9        2.73        0.92      1.64 o 
  -3  -4   9        0.08       -1.70      1.70 o 
  -2  -4   9        2.38        2.41      1.58 o 
  -1  -4   9       10.74       12.03      1.87 o 
   0  -4   9        0.75        0.53      1.41 o 
   1  -4   9        0.91        3.10      5.51 o 
   2  -4   9        0.00       -2.85      5.53 o 
  -4  -3   9        3.00        5.55      1.97 o 
  -3  -3   9        4.94        7.35      1.82 o 
  -2  -3   9        0.01        0.75      1.41 o 
  -1  -3   9       10.95       10.69      1.84 o 
   0  -3   9        7.86        8.42      1.42 o 
   1  -3   9        0.05        0.99      1.20 o 
   2  -3   9        0.12        5.23      4.82 o 
   3  -3   9        0.29       -0.41      2.16 o 
  -4  -2   9        1.44        1.49      1.64 o 
  -3  -2   9        3.12        5.68      1.69 o 
  -2  -2   9       13.46       14.93      1.90 o 
  -1  -2   9        0.33       -0.29      1.40 o 
   0  -2   9        7.46        7.49      1.55 o 
   1  -2   9        0.01        0.16      0.82 o 
   2  -2   9        8.85       10.94      2.34 o 
   3  -2   9        0.12       -0.18      1.45 o 
   4  -2   9       15.52       16.27      2.13 o 
  -5  -1   9        1.23        1.47      1.40 o 
  -4  -1   9        0.25        1.93      1.52 o 
  -3  -1   9        0.09        0.40      1.49 o 
  -2  -1   9       10.24       10.95      1.76 o 
  -1  -1   9       22.47       25.64      2.03 o 
   0  -1   9        2.41        0.83      1.25 o 
   1  -1   9        0.02        0.27      0.76 o 
   2  -1   9        1.88        2.51      0.81 o 
   3  -1   9        0.78        2.07      0.95 o 
   4  -1   9        0.56       -0.87      1.47 o 
   5  -1   9       16.54       21.72      2.24 o 
  -5   0   9        0.00        0.73      1.38 o 
  -4   0   9        0.50        1.04      1.69 o 
  -3   0   9        0.04        0.84      1.41 o 
  -2   0   9        1.72        1.08      1.42 o 
  -1   0   9       16.27       16.63      1.77 o 
   0   0   9        5.99        4.99      1.40 o 
   1   0   9        0.50        0.20      0.71 o 
   2   0   9        5.74        4.66      0.82 o 
   3   0   9        0.87        1.37      0.80 o 
   4   0   9        7.31        7.15      1.63 o 
   5   0   9        0.89        0.33      1.54 o 
  -5   1   9        0.55        0.53      2.22 o 
  -4   1   9        0.79        0.23      1.43 o 
  -3   1   9        4.32        3.49      1.62 o 
  -2   1   9        7.06        6.56      1.41 o 
  -1   1   9        0.00       -0.30      1.32 o 
   0   1   9        0.61        0.38      0.59 o 
   1   1   9        1.99        2.33      0.67 o 
   2   1   9       29.23       32.56      1.44 o 
   3   1   9        1.04        0.71      0.79 o 
   4   1   9        6.75        7.56      1.16 o 
   5   1   9        0.03        0.85      1.57 o 
   6   1   9       11.17       14.42      2.02 o 
  -5   2   9        0.18        0.24      2.58 o 
  -4   2   9       10.40       11.01      1.45 o 
  -3   2   9       11.74       10.76      1.63 o 
  -2   2   9       62.82       74.43      2.63 o 
  -1   2   9        3.59        3.14      1.27 o 
   0   2   9        3.63        3.48      0.92 o 
   1   2   9       14.58       14.39      0.81 o 
   2   2   9        8.23        9.09      1.26 o 
   3   2   9       17.65       17.13      1.02 o 
   4   2   9        0.48        0.57      1.23 o 
   5   2   9        7.70        7.07      1.50 o 
   6   2   9        1.03        0.03      1.51 o 
  -4   3   9       16.65       14.81      1.55 o 
  -3   3   9        0.23        0.38      1.35 o 
  -2   3   9       10.68       10.88      1.59 o 
  -1   3   9       26.93       26.42      1.79 o 
   0   3   9        5.37        6.50      0.99 o 
   1   3   9        4.10        3.46      0.66 o 
   2   3   9        2.94        1.70      0.87 o 
   3   3   9        0.85        1.50      1.00 o 
   4   3   9       42.08       40.89      1.81 o 
   5   3   9        1.13        1.91      1.30 o 
   6   3   9        0.51       -0.79      1.34 o 
  -4   4   9        2.06        1.78      2.18 o 
  -3   4   9        2.36        4.88      1.33 o 
  -2   4   9       10.70       10.02      1.54 o 
  -1   4   9        2.41        1.88      1.26 o 
   0   4   9       18.35       21.23      1.49 o 
   1   4   9        0.89        0.12      0.87 o 
   2   4   9        3.48        2.12      0.94 o 
   3   4   9        1.78        1.50      0.95 o 
   4   4   9       33.84       35.58      1.76 o 
   5   4   9        6.06        5.89      1.35 o 
   6   4   9        5.11        5.32      1.45 o 
  -4   5   9        6.59        7.00      2.76 o 
  -3   5   9        0.60       -0.27      1.95 o 
  -2   5   9        0.03        0.92      1.20 o 
  -1   5   9       59.33       64.11      2.38 o 
   0   5   9        9.47       10.05      0.77 o 
   1   5   9        5.38        4.15      0.92 o 
   2   5   9        1.88        2.56      1.00 o 
   3   5   9       77.88       79.08      2.11 o 
   4   5   9       10.46        9.65      1.27 o 
   5   5   9        3.88        3.79      1.35 o 
   6   5   9        0.61        0.57      1.39 o 
  -3   6   9        4.52        3.54      2.17 o 
  -2   6   9        0.00        0.24      1.12 o 
  -1   6   9       46.54       44.75      2.67 o 
   0   6   9        2.58        3.60      0.83 o 
   1   6   9       17.64       15.54      1.12 o 
   2   6   9        5.15        4.85      1.04 o 
   3   6   9       49.75       50.46      1.87 o 
   4   6   9        7.12        8.96      1.27 o 
   5   6   9        0.39        1.65      1.09 o 
   6   6   9        0.26        0.17      1.24 o 
  -3   7   9        0.06        0.09      2.40 o 
  -2   7   9        3.49        3.34      2.00 o 
  -1   7   9       17.24       18.83      2.23 o 
   0   7   9        7.02        4.77      0.96 o 
   1   7   9       24.35       24.50      1.31 o 
   2   7   9        0.08       -0.55      0.94 o 
   3   7   9        8.18        7.55      1.16 o 
   4   7   9        8.88       10.80      1.39 o 
   5   7   9        1.45        1.18      1.08 o 
   6   7   9        0.08        0.53      1.19 o 
  -2   8   9        7.70        8.27      2.41 o 
  -1   8   9        5.39        7.57      0.98 o 
   0   8   9        1.24        2.13      0.96 o 
   1   8   9        0.28        0.68      0.95 o 
   2   8   9        0.07        0.11      1.05 o 
   3   8   9        4.48        3.51      1.18 o 
   4   8   9        0.34        0.13      1.11 o 
   5   8   9        0.54        0.83      1.30 o 
   6   8   9        0.94        2.52      1.27 o 
  -1   9   9        3.71        5.82      1.17 o 
   0   9   9        1.11        1.04      1.04 o 
   1   9   9        5.06        4.76      1.18 o 
   2   9   9        2.29        0.65      1.11 o 
   3   9   9        2.58        1.51      1.07 o 
   4   9   9        1.84        2.67      1.25 o 
   5   9   9        0.04        0.01      1.36 o 
   1  10   9        2.78        1.77      1.22 o 
   2  10   9        0.01        0.44      1.15 o 
   3  10   9        0.20        0.89      1.21 o 
  -1  -4  10        0.70       -0.09      1.63 o 
   0  -4  10        0.73        0.39      1.65 o 
  -2  -3  10        2.85        3.40      1.67 o 
  -1  -3  10       11.03       13.77      1.87 o 
   0  -3  10        7.71       10.14      1.68 o 
   1  -3  10        0.57        1.23      1.44 o 
   2  -3  10        0.18        2.01      5.42 o 
  -3  -2  10        0.01        0.20      1.68 o 
  -2  -2  10        9.95       14.22      1.82 o 
  -1  -2  10        0.00        1.62      1.43 o 
   0  -2  10       13.48       16.29      1.77 o 
   1  -2  10        1.62        1.98      1.43 o 
   2  -2  10        0.12       -0.56      0.99 o 
   3  -2  10        0.74        2.88      1.66 o 
  -4  -1  10        2.88        3.43      1.82 o 
  -3  -1  10        0.12       -0.86      1.42 o 
  -2  -1  10        0.02        0.23      1.53 o 
  -1  -1  10       11.52       11.48      1.72 o 
   0  -1  10        0.01        0.78      1.39 o 
   1  -1  10        0.69        0.37      1.17 o 
   2  -1  10        0.16        0.46      0.87 o 
   3  -1  10        7.44        8.87      1.64 o 
   4  -1  10        6.15        8.69      1.78 o 
  -4   0  10        1.07        1.24      1.59 o 
  -3   0  10        2.41        3.45      1.58 o 
  -2   0  10        0.30       -0.68      1.52 o 
  -1   0  10        0.97        1.43      1.44 o 
   0   0  10        1.55        1.31      1.29 o 
   1   0  10        3.68        3.69      1.33 o 
   2   0  10        0.01       -1.04      1.04 o 
   3   0  10        1.27        0.64      0.88 o 
   4   0  10        0.38       -0.75      1.45 o 
   5   0  10        3.59        4.33      1.89 o 
  -4   1  10        2.64        5.16      1.75 o 
  -3   1  10        0.78       -0.61      1.60 o 
  -2   1  10        0.52       -0.61      1.34 o 
  -1   1  10        6.09        4.72      1.57 o 
   0   1  10        0.07        1.16      1.36 o 
   1   1  10       31.46       33.20      3.37 o 
   2   1  10        6.11        5.68      1.46 o 
   3   1  10       36.61       40.98      5.95 o 
   4   1  10        7.34        8.86      1.39 o 
   5   1  10        9.05       11.01      1.92 o 
  -4   2  10        1.09        2.35      1.48 o 
  -3   2  10        4.13        2.95      1.53 o 
  -2   2  10        0.21       -0.62      1.36 o 
  -1   2  10        0.01       -0.17      1.34 o 
   0   2  10       14.63       13.23      1.62 o 
   1   2  10       16.23       17.52      0.91 o 
   2   2  10       27.20       24.06      1.72 o 
   3   2  10        1.35        0.93      0.81 o 
   4   2  10        7.57        8.33      1.47 o 
   5   2  10        3.15        3.71      1.39 o 
  -4   3  10        0.02       -0.26      1.34 o 
  -3   3  10        9.81        7.33      1.79 o 
  -2   3  10        0.38        0.32      1.33 o 
  -1   3  10       52.51       61.26      2.46 o 
   0   3  10       22.75       22.36      1.83 o 
   1   3  10        7.23        7.28      0.80 o 
   2   3  10        3.27        2.88      0.83 o 
   3   3  10        4.41        4.12      1.15 o 
   4   3  10        7.36        8.58      1.36 o 
   5   3  10        5.02        6.26      1.47 o 
   6   3  10        0.31       -0.99      1.46 o 
  -4   4  10        2.74        2.37      2.34 o 
  -3   4  10        0.27        0.37      1.40 o 
  -2   4  10        0.87        2.03      1.37 o 
  -1   4  10        0.56        0.88      1.39 o 
   0   4  10       41.66       39.91      2.18 o 
   1   4  10       40.51       42.62      2.91 o 
   2   4  10        8.09        8.41      1.07 o 
   3   4  10        0.00       -0.70      1.09 o 
   4   4  10        4.18        2.48      1.23 o 
   5   4  10        0.23        1.60      1.22 o 
   6   4  10        0.08       -0.31      1.50 o 
  -3   5  10        0.02        1.83      1.17 o 
  -2   5  10       34.86       37.56      2.18 o 
  -1   5  10        6.60        6.14      1.46 o 
   0   5  10       10.17        9.44      0.82 o 
   1   5  10       10.98       12.39      1.05 o 
   2   5  10       38.38       42.51      1.62 o 
   3   5  10        1.30        0.96      1.07 o 
   4   5  10        1.83        2.54      1.14 o 
   5   5  10       12.64       10.31      1.50 o 
   6   5  10        0.26        1.53      1.36 o 
  -3   6  10        5.36        3.35      2.44 o 
  -2   6  10        5.36        4.30      1.49 o 
  -1   6  10        0.01       -0.32      1.38 o 
   0   6  10        4.78        2.91      0.69 o 
   1   6  10        8.99        7.75      1.05 o 
   2   6  10        2.88        3.44      1.09 o 
   3   6  10        7.14        8.48      1.30 o 
   4   6  10        0.65       -0.72      1.17 o 
   5   6  10        0.16        0.36      1.12 o 
   6   6  10        0.63        1.39      1.32 o 
  -2   7  10        0.03       -0.49      2.18 o 
  -1   7  10        3.13        3.80      1.46 o 
   0   7  10       16.37       14.63      1.15 o 
   1   7  10        5.46        3.19      1.01 o 
   2   7  10       10.60       12.78      1.20 o 
   3   7  10        1.38        1.64      1.18 o 
   4   7  10        7.07        6.37      1.41 o 
   5   7  10        2.21        3.73      1.28 o 
  -1   8  10        0.12        1.99      2.11 o 
   0   8  10        6.62        6.57      1.08 o 
   1   8  10        0.00       -0.55      0.99 o 
   2   8  10        0.00       -0.47      1.02 o 
   3   8  10        1.16        0.71      1.07 o 
   4   8  10        0.57        1.06      1.21 o 
   5   8  10        0.64        0.64      1.42 o 
   0   9  10        2.02        1.65      1.08 o 
   1   9  10        0.02        0.66      1.05 o 
   2   9  10        3.77        3.48      1.20 o 
   3   9  10        1.59        2.43      1.17 o 
   4   9  10        1.07        1.75      1.27 o 
  -2  -2  11        3.63        7.97      1.96 o 
  -1  -2  11        8.28        8.05      1.81 o 
   0  -2  11        0.68       -0.30      1.53 o 
   1  -2  11        1.74       -0.35      1.54 o 
   2  -2  11        1.67        7.09      6.05 o 
  -3  -1  11        2.71        5.04      1.89 o 
  -2  -1  11        2.40        3.31      1.67 o 
  -1  -1  11        3.03        2.77      1.68 o 
   0  -1  11        0.01        1.55      1.48 o 
   1  -1  11        0.52        2.73      1.39 o 
   2  -1  11        9.26        9.82      1.59 o 
   3  -1  11        0.00        1.18      1.46 o 
  -3   0  11        4.86        5.27      1.86 o 
  -2   0  11        1.83        0.66      1.77 o 
  -1   0  11        0.37        1.57      1.59 o 
   0   0  11        0.00        0.13      1.50 o 
   1   0  11        0.00       -0.11      1.33 o 
   2   0  11        0.11        0.61      0.89 o 
   3   0  11        0.03        1.89      1.92 o 
   4   0  11        0.03       -0.58      1.57 o 
  -3   1  11        4.74        5.72      1.73 o 
  -2   1  11        2.05        4.37      1.55 o 
  -1   1  11        0.34        0.04      1.39 o 
   0   1  11        7.13        5.71      1.70 o 
   1   1  11        1.67        2.28      1.30 o 
   2   1  11       10.81       10.30      1.52 o 
   3   1  11        1.48        2.16      1.22 o 
   4   1  11        5.94        5.82      1.72 o 
  -3   2  11        1.56        0.96      1.62 o 
  -2   2  11        3.48        2.65      1.55 o 
  -1   2  11        1.11        0.89      1.43 o 
   0   2  11       23.42       20.17      1.84 o 
   1   2  11        5.26        4.93      1.46 o 
   2   2  11       11.31       12.03      0.95 o 
   3   2  11        6.05        6.57      0.97 o 
   4   2  11       17.70       21.22      1.68 o 
   5   2  11        4.81        5.04      1.65 o 
  -3   3  11        0.01       -0.47      1.39 o 
  -2   3  11        5.94        8.28      1.68 o 
  -1   3  11       14.72       16.30      1.77 o 
   0   3  11       14.04       12.43      1.76 o 
   1   3  11        4.86        3.37      1.45 o 
   2   3  11        4.18        4.30      0.90 o 
   3   3  11        0.00       -0.52      0.83 o 
   4   3  11        0.37        0.36      0.86 o 
   5   3  11        0.12       -0.31      0.96 o 
  -3   4  11        0.64        0.30      1.55 o 
  -2   4  11        0.56        2.05      1.35 o 
  -1   4  11        9.27        9.90      1.65 o 
   0   4  11        0.04       -0.23      1.41 o 
   1   4  11        0.75        0.12      0.72 o 
   2   4  11       18.57       20.16      1.74 o 
   3   4  11        5.80        5.71      1.22 o 
   4   4  11        3.64        3.26      1.33 o 
   5   4  11        1.35       -0.07      1.23 o 
  -3   5  11        0.85        0.72      1.64 o 
  -2   5  11        1.42        0.91      1.41 o 
  -1   5  11        0.68        0.39      1.35 o 
   0   5  11        0.01       -0.78      1.49 o 
   1   5  11        1.58        1.50      1.10 o 
   2   5  11       23.48       28.32      1.46 o 
   3   5  11        1.31        0.72      1.06 o 
   4   5  11        9.31       11.67      1.44 o 
   5   5  11        2.14        1.32      1.31 o 
  -2   6  11        1.73        3.02      1.50 o 
  -1   6  11        1.21        2.35      1.46 o 
   0   6  11        6.86       11.18      1.92 o 
   1   6  11        0.07        0.23      0.94 o 
   2   6  11        1.52        2.11      1.04 o 
   3   6  11        4.85        2.81      1.19 o 
   4   6  11        0.03        1.14      1.18 o 
   5   6  11        6.85        6.88      1.42 o 
  -1   7  11        4.83        1.25      1.55 o 
   0   7  11        2.84        2.85      1.56 o 
   1   7  11        1.69        1.77      0.97 o 
   2   7  11        0.10        0.49      1.08 o 
   3   7  11        3.62        3.51      1.25 o 
   4   7  11        3.92        4.62      1.32 o 
   5   7  11        1.18        1.19      1.26 o 
   0   8  11        2.26        4.19      1.55 o 
   1   8  11        0.37        0.09      0.99 o 
   2   8  11        0.87        2.10      1.05 o 
   3   8  11        0.06        0.64      1.22 o 
   4   8  11        0.78        1.07      1.32 o 
   1   9  11        4.20        3.98      1.23 o 
   2   9  11        1.37        1.00      1.18 o 
   3   9  11        2.13        2.05      1.27 o 
  -1  -1  12        6.16        5.20      1.91 o 
   0  -1  12        0.01       -0.43      1.67 o 
   1  -1  12        3.45        3.13      1.66 o 
  -2   0  12        0.41       -1.19      1.87 o 
  -1   0  12        0.05        1.33      1.56 o 
   0   0  12        0.00        1.76      1.48 o 
   1   0  12        0.50       -0.06      1.43 o 
   2   0  12        1.01        0.59      1.46 o 
  -2   1  12        3.95        6.49      1.99 o 
  -1   1  12        4.15        3.83      1.67 o 
   0   1  12        2.21        0.80      1.59 o 
   1   1  12        0.30       -0.03      1.39 o 
   2   1  12        0.03       -0.23      1.31 o 
   3   1  12        2.02        3.49      1.45 o 
  -2   2  12        0.03       -1.27      1.47 o 
  -1   2  12        2.32        5.99      1.84 o 
   0   2  12        1.35        0.62      1.45 o 
   1   2  12        3.30        2.27      1.45 o 
   2   2  12        1.13        0.07      1.21 o 
   3   2  12        4.43        8.55      1.09 o 
   4   2  12        2.50        2.20      1.62 o 
  -2   3  12        1.32        0.91      1.61 o 
  -1   3  12        0.88        0.28      1.51 o 
   0   3  12        0.34        0.06      1.42 o 
   1   3  12       13.61       13.62      1.89 o 
   2   3  12        0.08        1.43      1.43 o 
   3   3  12        0.02       -0.10      0.89 o 
   4   3  12        0.08       -0.16      0.95 o 
  -2   4  12        2.37       -0.50      1.60 o 
  -1   4  12        0.27        2.37      1.69 o 
   0   4  12        8.95        9.02      1.66 o 
   1   4  12       38.37       46.93      2.49 o 
   2   4  12        0.54       -0.39      0.87 o 
   3   4  12        0.29        0.26      0.93 o 
   4   4  12        0.17        0.28      0.95 o 
  -2   5  12        0.31        0.70      1.58 o 
  -1   5  12        5.28        4.53      1.67 o 
   0   5  12        1.30        1.88      1.55 o 
   1   5  12        9.53       12.66      1.82 o 
   2   5  12        3.51        5.34      0.90 o 
   3   5  12        0.24        0.75      1.19 o 
   4   5  12        3.71        1.56      1.40 o 
  -1   6  12        4.66        4.63      1.80 o 
   0   6  12        4.97        3.75      1.55 o 
   1   6  12        1.50        4.80      1.64 o 
   2   6  12        0.29       -0.25      1.13 o 
   3   6  12        7.75        8.21      1.26 o 
   4   6  12        5.26        5.36      1.43 o 
   0   7  12        1.94        3.77      1.84 o 
   1   7  12        9.21       12.87      2.12 o 
   2   7  12        2.24        3.15      1.19 o 
   3   7  12        3.82        5.61      1.31 o 
   4   7  12        0.06       -0.15      1.19 o 
   2   8  12        0.01        0.30      1.22 o 
   3   8  12        6.76        9.26      1.54 o 
   0   1  13        0.01       -0.59      1.66 o 
   1   1  13        1.41        3.98      1.68 o 
   0   2  13        2.13        2.36      1.58 o 
   1   2  13        0.01        2.71      1.53 o 
   2   2  13        0.10        1.41      1.48 o 
  -1   3  13        0.77        2.40      1.62 o 
   0   3  13        4.09        2.46      1.67 o 
   1   3  13        0.40        2.08      1.54 o 
   2   3  13        0.90        3.37      1.54 o 
   3   3  13        0.01       -0.22      1.53 o 
  -1   4  13        3.34        4.57      1.74 o 
   0   4  13        0.43        1.38      1.60 o 
   1   4  13        0.11        0.15      1.42 o 
   2   4  13        0.01        0.07      1.50 o 
   3   4  13        0.33       -0.15      1.53 o 
   0   5  13        0.98        1.42      1.71 o 
   1   5  13        0.27        2.12      1.53 o 
   2   5  13        9.24        9.47      1.75 o 
   3   5  13        0.35        0.60      0.97 o 
   0   6  13       10.03       14.46      2.22 o 
   1   6  13        0.16       -0.26      1.74 o 
   2   6  13        9.90       17.70      2.17 o 
   3   6  13        0.04       -0.12      0.93 o 
                                                 
